# Supplementary material for: Discriminating the reaction types of plant type III polyketide synthases
Source: Bioinformatics. 2017 Mar 6;33(13):1937–43. doi: 10.1093/bioinformatics/btx112 (PMC5870536; doi:10.1093/bioinformatics/btx112)
Supplement: Supplementary Data [file btx112_supp.zip]

Archive with 3 entries (3 files):
- Supplementary Fig4.pdf
- Supplementary Data.docx
- Supplementary Data.fasta
