# Supplementary material for: Discriminating the reaction types of plant type III polyketide synthases
Source: Bioinformatics. 2017 Mar 6;33(13):1937–43. doi: 10.1093/bioinformatics/btx112 (PMC5870536; doi:10.1093/bioinformatics/btx112)
Supplement: Supplementary Data [file btx112_supp.zip › Supplementary Data.fasta]

>atr:18428598  chalcone synthase 1
MVSVEELRKAQRADGPATVLAIGTANPPNVVEQAHFPDFYFNITNLQDLYLKDKFSRICAKSGIKKRHLFLTEERLSANP
SLCSYMAPSLDARQELVLEEIPRLGKEAALCAIKEWGQPVSGITHLVFCTTSCIDMPGADLRLANLLNLSPCVNRVMLYL
QGCFAGATALRIAKDLAENNHNARVLVVCSEMIPIFFRGVHASHLESLVGPALFGDGAAAVIIGSDPLTTERALYQLAWA
GQSIVPDSTHALAGHLREVGLTFTLSKELPMLLTKSVKDCLSHALEPLGITDWNSIFYAAHPGGPLVMDKMENELGLKPE
KLRATRHVLEEYGNMSSPSVLFVLDEMRKWSAEQGAATTGEGLEWGVLFGFGPGLTIETVVIRSMPT
>aip:107607787  chalcone synthase-like
MGSLGATQEGNGAKGVATILAIGTANPPNIIRQDDYPDFYFRATKSNHLLHLKQKFQRLCKNSMIEKRHFLYNEDLLMEN
PNIGTYGASSLNTRQNILIKEVPKLGKEAAMKAINEWGQPLSEITHLIFYTTSCFGNMPGPDYHLAKLLGLKPTVNRHMI
FNNGCHAGGAVLRVAKDIVENNAESRVLVVWVETMVVSFHGPNPNHMDVLVGQALFGDGAAALIIGTDPKPCIEYPLFEL
VLASQTTIPNTESSIDGRLQEMGLVYYLGKEIPIAISENIDKCLINAFSLVGVNRESSVDWNSLFYAIHPGGPSILNRIE
EKLGLKKEKLRASRKVLSQYGNMWSLSVIFVLDELRNWSKIEGKSTCGEGKEWGVLVGFGPGLSLELVVLRSINIKKTTL
IVYI
>adu:107460666  chalcone synthase-like
MGSVATGVATILAIGTANPPNIILQYEHPDFYFRATRSDHMLDLKQKFNRICKNSMIEKRHFVYTEDFLKENPNITTYGA
PSLDERQDMLMEEIPKLGKEATLNAIREWGQPLSRITHLIFYTTSCLCNAPGPDYHLAKLVGLSPTVNRLMIFNTGCHGG
GTILRVAKDIVENNAGSRVLVVWAEVALAYFHGPNSNDMDVLVGQGLFGDGAAAIIIGADPNNCTEVPLFELTFASQTTI
PNTESVLRARPEEKGLVYYIGKEVPLLVSENIGKCIIEAFDSTGMMRNDRMDWNNLFHVIHPGGPAILDRIEKKLGLKEE
KLRASRKVLSQYGNMMSPSVIFVLDEMRKRSKIEGKSTTGEGLEWGVLAGFGPGVSLEIIVLRSISI
>aip:107607788  polyketide synthase 5-like
MGSVTTGVATILAIGTANPPNIILQSEHPDFYFRATKSDHMLDLKQKFNRILYTPGPDYHLAKLVGLSPTVNRFMIFNTG
CHGGGTILRVAKDIAENNAGSRVLVVWAEVALAYFHGPNSNDMDVLVGQGLFGDGAAAIIIGADPNNNNNNPNCIEVPLF
ELIFASQTTIPNTESVLRARPEEMGLVYYIGKEVPSLVSENIGKCIIEAFDSSGMMRNDRMDWNNLFHVIHPGGPAVLDR
IEKKLGLKEEKLRASRKVLRQYGNMMSLSVIFVLDEMRKRSKIEGKSTTGEGLEWGVLAGFGPGISLEIIVLRSISI
>aip:107607789  chalcone synthase-like
RQDMLMEEIPKLGKEATLNAIREWGQPLSRITHLIFYTTSCLCNTPGPDYHLAKLVGLSPTVNRFMIFNTGCHGGGTILR
VAKDIAENNAGSRVLVVWSEITLASFHGPNSNDMDVLVGQGLFGDGAAAIIIGADPNNNNNPNCTEVPLFELTFASQTTI
PNTESVLRARPEEMGLVYYIGKEVPSLVSENIGKCIIEAFDSIGMMSNDVMDWNNLFYVIHPGGPAILDRIENKLGLKEE
KLRASRKVLSQYGNMLSLSVIFILDEMRKRSKIEGKSTSGEGLEWGVLAGFGPGVSLEVVVLRSISVQSPS
>aip:107607790  chalcone synthase-like
MGSVARSSVAAILAIGTANPPNIILQSEYPDFYFRITKSDHMLDLKQKFDRICKKSMIEKRHFLYTENFLMENPNITTYG
APSLDTRQDMLMEEIPKLGKEATLNAIREWGQPLSRITHLIFYTTSCLCNTPGPDYHLAKLVGLSPTVNRFMIFNTGCHG
GGTILRVAKDIAENNAGSRVLVVWSEITLASFHGPNSNDMDVLVGQGLFGDGAAAIIIGADPNNNNNPNCTEVPLFELTF
ASQTTIPNTESVLRARPEEMGLVYYIGKEVPSLVSENIGKCIIEAFDSIGMMSNDVMDWNNLFYVIHPGGPAILDRIENK
LGLKEEKLRASRKVLSQYGNMLSLSVIFILDEMRKRSKIEGKSTSGEGLEWGVLAGFGPGVSLEVVVLRSISVQSPS
>adu:107460667  chalcone synthase-like
MGSVARSSSVAAILAIGTANPPNIILQSEYPDFYFRITKSDHMLDLKQKFDRICKKSMIEKRHFFYTENFLMENPNITTY
GAPSLDTRQDILMEEVSKLGKEATLNAIREWGQPLSRITHLIFYTTSCLCNTPGPDYHLAKLLGLTPSVNRLMIFNTGCH
GGGTILRVAKDIAENNPGSRVLVVWAEITLASFHGPNSNDMDVLVGQGLFGDGAAAIIIGADPNNCTEVPLFELTFASQT
TIPNTESVLRARPEEKGLVYYIGKEVPLLVSENIGKCIIEAFDSIGMMSNDVMDWNNLFYVIHPGGPAILDRIEKKLGLK
EEKLRASRHVLRQYGNMTSLSVIFILDEMRKRSKIEGKSTTGEGLEWGVLAGFGPGVSLEVIVLRGICV
>lja:Lj1g3v0898850.1  Lj1g3v0898850.1; -
MSNQMEKVGEVQNSKSVGVATILAIGTAIPPNPILQADYPDFYFRVTNADHLHSLKLKFKRIYTGTYEDLPLEKRLQQPT
EEVIKLGEEAAMKAINEWSQSSSTITHLIFYTSSCYGSVPGPDCHLSKLLGLGPTVNRLMMFAHGCHAGGTVLRVAKDIA
ENNPGSRVLVVCAETTFASFQTPSASHVDGLIGHALFGDGAAAMIIGTNPNPSTEHPIFDLVLASQTTIPDTQNAIRGHS
HDMGLVYYLDKEIPNIISSNVKKCLIDELGSAGFVDSIDLNKFFYAIHPGGPVVLSKVEEELGLSKEKLWASWHVLRHYG
NMWSTTVIFVLDEVRKRSKAEGKTTTGEGLEWGVLLGFGPGLAVETVVLRSVYLEE
>gmx:100794652  chalcone synthase-like
MERAEQIGGGKAVTTVLAIGTANPPNFILQEDYPDFYFRVTNSDHLHRLKQKFKRICENSKIEKRHIVHTEEYLKQNSDS
GTYDGLPLETRQNVPTEQVIKLGMEAASKAIKEWGEPLSEITHLIFYTTSCFGSVPGPDHYLSKQLGLRSTVNRLMLFSH
GCHAGGTILRVAKDIAENNPGSRVLAVCSETMFASFRAPSESNVEVLVGQALFGDGAAAVIIDADPKHSIEHPLFELVLA
SQTTVPDTENAIKGSQQENRLVYYLDKDIPNIVTNNVKKCLVDELGEVGFADEIDWNKFFYAIHPGGAVIVSGVEEKLGL
EKEKLSATWHVLSQHGNMWSPTVIFILDEMRNRSKTEGKSTTGEGLEWGILLGFGPGVAMETVLLRSYPC
>mtr:MTR_3g088670  chalcone and stilbene synthase family protein
MAPRGKGVATILAIGTANPPNVILQPDYPDLYFKEVNNDDEHLQRLKLKFKSICENSKIEERHVALTEEFLKQNTEDGKY
ESLPLENLPTEQVVNLAKEASLKALQEWGQSISEITHLILCTTSCFGSVPGPDTHLARLLNLKPTVNRLMIFGHGCHAGG
TILRIAKDMAENNVGSRVLAVCSETMLASFQRPTDDFAPATDVLIGHALFADGAAAMIIAADPNPSIEHPLFEIVSASQT
TVPDTQNSIRAQIPVENGRLVYHFVKEIPNIVSNNVKKCVIDALCSIGFDEDIEWNKLFYVVHPGGPLVLSKVEEKLGLS
EGKLKESWNVLRQYGNMWSSTVIFILNEMRKRSKIEGKGTTGEGLEWGVFLGFGPGVVTETVLLRSVACVEK
>mdm:103456250  4-hydroxycoumarin synthase 2
MAPLVKNEPQHAKILAIGTANPPNVYHQKDYPDFLFRVTKNEHRTDLREKFDRICEKSRTKKRYLHLTEEMLKANPNIYT
YGAPSLDVRQDICNIEVPKLGQEAALKAIKEWGQPISRITHLIFCTASCVDMPGCDFQLIKLLGLDPSVTRTMIYEAGCY
AGATVLRMAKDFAENNKGARVLVVCAEITTVFFHGLTDTHLDILVGQALFADGASAVIVGANPEPEIERPLFEIVACRQT
ILPNSEHGVVANIREMGFNYYLSGDVPKFVGGNVVDFMTKTFEKVDGKKKDWNSLFFSVHPGGPAIVDQVEEKLGLKEGK
LRATRHVLSEYGNMGAPTVHFILDEMRNKSIEEGKTTTGEGLEWGVVIGIGPGLTVETAVLRSESIRC
>pxb:103946755  4-hydroxycoumarin synthase 2
MAPLVKNEPQHAKILAIGTANPPNVYHQKDYPDFLFRVTKNEHRTDLREKFDRICDKSRTKKRYLHLTEEMLKANPNIYT
YGAPSLDVRQDICNIEVPKLGQEASLKAIKEWGQPISKITHLIFCTASCVDMPGCDFQLIKLLGLDPSVTRTMIYEAGCY
AGATVLRMAKDFAENNKGARVLVVCAEITTVFFHGLTDTHLDILVGQALFADGASAVIVGANPEPEIERPLFEIVACRQT
ILPNSEHGVVANIREMGFNYYLSGDVPKFVGGNVVDFMTKTFEKVDGKKKDWNSLFFSVHPGGPAIVDQVEEKLGLKEGK
LRATRHVLSEYGNMGAPTVHFILDEMRNKSIEEGKTTTGEGLEWGVVIGIGPGLTVETAVLRSESIRC
>pxb:103946758  4-hydroxycoumarin synthase 1-like
MAPLVKDQVEPQHAKILAIGTANPPNVYYQEDYPDFLFRVTKNEHRTDLREKFDRICEKSRTKKRYLYLTEEILKANPSI
YTYGAPSLDVRQDMLNPEVPKLGQQAALKAIKEWGQPISKITHLIFCTASCVDMPGADFQLVKLLGLNPSVTRTMIYEAG
CYAGATVLRLAKDFAENKEGARVLVVCAEITTVFFHGLTDTHLDILVGQALFADGASAVIVGANPEPEIESPLFEIVACR
QTIIPNSEHGVVANIREMGFNYYLSGEVPKFVGGNVVDILTKTFEKVDGKNKDWNSLFFSVHPGGPAIVDQVEEQLGLKE
GKLRATRHVLSEYGNMGAPSVHFILDEMRKKSIEEGKTTTGEGLEWGVVIGIGPGLTVETAVLRSESITN
>pxb:103945211  4-hydroxycoumarin synthase 1-like
MAPLVKDQVEPQHAKILAIGTANPPNVYYQEDYPDFLFRVTKNEHRTDLREKFDRICEKSRTRKRYLYLTEEILRANPSI
YTYGAPSLDVRQDMLNPEVPKLGQQAALKAIKEWGQPISKITHLIFCTASCVDMPGADFQLVKLLGLNPSVTRTMIYEAG
CYAGATVLRLAKDFAENNEGARILVVCAEITTVFFHGLTDTHLDILVGQALFADGASAVIVGANPEPEIESPLFEIVACR
QTIIPNSEHGVVANIREMGFNYYLSGEVPKFVGGNVVDFLTKTFEKVDGKNKDWNSLFFSVHPGGPAIVDQVEEQLGLKE
GKLRATRHVLSEYGNMGAPSVHFILDEMRKKSIEEGKATTGEGLEWGVVIGIGPGLTVETAVLRSESITC
>pxb:103946761  4-hydroxycoumarin synthase 1
MAPLVKDQVEPQHAKILAIGTANPPNVYYQEDYPDFLFRVTKNEHRTDLREKFDRICEKSRTRKRYLYLTEEILKANPSI
YTYGAPSLDVRQDMLNPEVPKLGQQAALKAIKEWGQPISKITHLIFCTASCVDMPGADFQLVKLLGLNPSVTRTMIYEAG
CYAGATVLRLAKDFAENNEGARILVVCAEITTITTVFFHGLTDTHLDILVGQALFADGASAVIVGANPEPEIESPLFEIV
ACRQTIIPNSEHGVVANIREMGFNYYLSGEVPKFVGGNVVDFLTKTFEKVDGKNKDWNSLFFSVHPGGPAIVDQVEEQLG
LKEGKLRATRHVLSEYGNMGAPSVHFILDEMRKKSIEEGKATTGEGLEWGVVIGIGPGLTVETAVLRSESITC
>mdm:103407511  4-hydroxycoumarin synthase 1-like
LTGEKSKIRKRYLYLTEEILNANPSIYTYGAPSLDVRQDMLNPKVPKLGQQATLKAIKEWGQPISKITHLIFCTASYVDM
PGANFQLVKXLGLNPSVTRTMIYEAGCYAGATVLPLAKDFAENNKGARILVVCAEITTVFFHGLTDTHLDILVGQALFAD
GASAVIVGANPEPEIERPLFEIVACRQTIIPNSEHGVVANIREMGFNYYLSGEVPKFVGGSVVDFLTKTFEKVDGKNKDW
NSLFFSVHPGGPAIVDQVDEQLGLKEGKLRATRHVLSEYGNMGAPSVHFILDEMRNKSIGEGKATTGEGLEWGVVIGIGS
GLTVETAILRSESITY
>pxb:103946760  3,5-dihydroxybiphenyl synthase-like
MAPLVKNHVEPPHAKILAIGTANPPNVYYQKDYPDFLFRVTKNEHRTDLREKFDRICEKSRTRKRYLYLTEEILKANPSI
YTYGAPSLDVRQDMLNPEVPKLGQQAAFKAIKEWGQPISKITHLIFCTASCVDMPGADFQLVKLLGLNPSVTRTMIYEAG
CYAGATVLRLAKDFAENNEGARVLVVCAEITTVFFHGLTDTHLDILVGQALFADGASAVIVGANPEPEIERPLFEIVACR
QTIIPNSEHGVVANIREMGFNYYLSGDVPKFVGGSVVDFLTKTFEKVDGKNKDWNSLFFSVHPGGPAIVDQVEEQLGLKE
GKLRATRHVLSEYGNMGAPSVHFILDEMRNKSIGEGKATTGEGLEWGVVIGIGPGLTVETAVLRSESITC
>pxb:103945212  3,5-dihydroxybiphenyl synthase-like
MAPLVKNHVEPPHAKILAIGTANPPNVYYQKDYPDFLFRVTNNEHRTDLREKFDRICEKSRTRKRYLYLTEEILKANPSI
YTYGAPSLNVRQDMLNPEVPKLGQQAALEAIKEWGQPISKITHLIFCTASCVDMPGADFQLVKLLGLNPSVTRTMIYEAG
CYAGATVLRLAKDFAENNKGARVLVVCAEITTVFFHGLTDTHLDILVGQALFADGASAVIVGANPEPEIERPLFEIVACR
QTIIPNSEHGVVANIREMGFNYYLSGDVPKFVGGSVVDFLTKTFEKVDGKNKDWNSLFFSVHPGGPAIVDQVEEQLGLKE
GKLRATRHVLSEYGNMGAPSVHFILDEMRNKSIGEGKATTGEGLEWGVVIGIGPGLTVETAVLRSESITC
>pxb:103946757  3,5-dihydroxybiphenyl synthase-like
MAPLVKNHVEPPHAKILAIGTANPPNVYYQKDYPDFLFRVTKNEHRTDLREKFDRICEKSRTRKRYLYLTEEILNANPSI
YTYGAPSLDVRQDMLNPEVPKLGQQAALKAIKEWGQPISKITHLIFCTASCVDMPGADFQLVKLLGLNPSVTRTMIYEAG
CYAGATVLRLAKDFAENNEDARVLVVCAEITTVFFHGLTDTHLDILVGQALFADGASAVIVGANPEPEIERPLFEIVACR
QTIIPNSEHGVVANIREMGFNYYLSGDVPKFVGGSVVDFLTKTFEKVDGKNKDWNSLFFSVHPGGPAIVDQVEEQLGLKE
GKLRATRHVLSEYGNMGAPSVHFILDEMRNKSIGEGKATTGEGLEWGVMIGIGPGLTVETVVLRSESITC
>mdm:103456249  3,5-dihydroxybiphenyl synthase
MAPLVKNHGEHQHAKILAIGTANPPNVYYQKDYPDFLFRVTKNEHRTDLREKFDRICEKSRTRKRYLHLTEEILKANPSI
YTYGAPSLDVRQDMLNPEVPKLGQQAALKAIKEWGQPISKITHLIFCTASCVDMPGADFQLVKLLGLNPSVTRTMIYEAG
CYAGATVLRLAKDFAENNEGARVLVVCAEITTVFFHGLTDTHLDILVGQALFADGASAVIVGANPEPKIERPLFEIVACR
QTIIPNSEHGVVANIREMGFTYYLSGEVPKFVGGNVVDFLTKTFEKVDGKNKDWNSLFFSVHPGGPAIVDQVEEQLGLKE
GKLRATRHVLSEYGNMGAPSVHFILDDMRKKSIEEGKSTTGEGLEWGVVIGIGPGLTVETAVLRSESITC
>pxb:103946756  3,5-dihydroxybiphenyl synthase
MAPLVKNHEEPQYAKILAIGTANPPNVYYQKDYPDFLFRVTKNEHRTDLREKFDRICEKSRTRKRYLHLTEEILKANPSI
YTYGAPSLDVRQDMLNPEVPKLGQQAALKAIKEWGQPISKITHLIFCTASCVDMPGADFQLVKLLGLNPSITRTMIYEAG
CYAGATVLRLAKDFAENNEGARVLVVCAEITTVFFHGLTDTHLDILVGQALFADGASAVIVGANPEPKIERPLFEIVACR
QTIIPNSEHGVVANIREMGFTYYLSGEVPKFVGGNVVDFLTKTFEKVDGKNKDWNSLFFSVHPGGPAIVDQVEEQLGLKE
GKLRATRHVLSEYGNMGAPSVHFILDDMRKKSIEEGKSTTGEGLEWGVVIGIGPGLTVETAVLRSESITC
>mdm:103418590  4-hydroxycoumarin synthase 1
MAPLVKDQVEPQHAKILAIGTANPPNVYYQEDYPDFLFRVTKNEHRTDLREKFDRICEKSRTRKRYLYLTEEILKANPSI
YTYGAPSLDVRQDMLNPEVPKLGQEAALKAIKEWGQPISKITHLIFCTASCVDMPGADFQLVKLLGLNPSVTRTMIYEAG
CYAGATVLRLAKDFAENNEGARVLVVCAEITTVFFHGLTDTHLDILVGQALFADGASAVIVGANPEPEIESPLFEIVACR
QTIIPNSEHGVVANIREMGFNYYLSGEVPKFVGGNVVDFLTKTFEKVDGKNKDWNSLFFSVHPGGPAIVDQVEEQLGLKE
GKLRXTRHVLSEYGNMGAPSVHFILDEMRKKSIEEGKATTGEGLEWGVVIGIGPGLTVETAVLRSESITC
>mdm:103424764  4-hydroxycoumarin synthase 1-like
MAPLVKDQVEPQHAKILAIGTANPPNVYYQEDYPNFLFRVTKNEHRTDLREKFDRICEKSRTRKRYLYLTEEILKANPSI
YTYGAPSLDVRQDMLNPEVPKLGQEAALKAIKEWGQPISKITHLIFCTASCVDMPGADFQLVKLLGLNPSVTRTMIYEAG
CYAGATVLRLAKDFAENNEGARVLVVCAEITTVFFHGLTDTHLDILVGQALFADGASAXIVGANPEPEIEXPLFEIVACR
QTIIPNSEHGVVANIREMGFNYYLSGEVPKFVGGNVVDFLTKTFEKVDGKNKDWNSLFFSVHPGGPAIVDQVEEQLGLKE
GKLXATRHVLSEYGNMGAPSVHFILDEMRKKSIEEGKATTGEGLEWGVVIGIGPGLTVETAVLRSESITX
>mdm:103455021  4-hydroxycoumarin synthase 1
MAPLVKNQVEPQHAKILAIGTANPPNVYYQEDYPDFLFRVTKNEHRTDLREKFDRICEKSRTKKRYLHVTEEILQANPSI
YTYGAPSLDVRQDMLNPEVPKLGQQAALKAIKEWGQPISKITHLIFCTASCVDMPGADFQLVKLLGLNPSVTRTMIYEAG
CYAGATVLRLAKDFAENNEGARVLVVCAEITTVFFHGLTDTHLDILVGQALFADGASAVIVGANPEPEIERPLFEIVACR
QTIIPNSEHGVVAHIREMGFEYYLSGEVPKFVGGNVVDFLTKTFEKVDGKKKDWNSLFYSVHPGGPAIVDQVEEQLGLKE
GKLRATRHVLSEYGNMGAPSVHFILDEMRNKSIEEGKSTTGEGLEWGVVIGIGPGLTVETIVLRSESIACEKLA
>fve:101312122  4-hydroxycoumarin synthase 1-like
MESLAKEAKVPASILAIGTANPVSCYYQDDYPDFLFKVTKSEHETGLKDKFKHICEKSMVKKRYLGITEESLKANPNICS
YKAPSLNARQDLLVHEVPKLGKEAALKAIKEWGHPISSLTHLIFCTASCVDIPGADFQLIKLLGLNPSINRVMIYLQGCF
AGGTVLRIAKDIAENNAGARVLIVCSEITTMLFQQPCDSHLDVLVGQALFGDGAAALIVGANPDPESECQLFNVMSARET
IIPNSEHAVMGHLREMGFEYYLSSEVPGLVGANIEEVLSKGIEGIGINGDWNSLFYSIHPGGPAILDKVEEQLGLKEGKL
RATRHVLSEFGNMGAPCVFFILDEMRKKSVEEGKATTGEGLEWGVLIGIGPGLTVETVVLRSAPATAI
>fve:101312413  4-hydroxycoumarin synthase 1-like
MESVSKEVKVPATILAIGTANPVSCYYQDDYPDFLFKVTKSDHKTGLKDKFKRICQKSMVKKRYLGITEDSLKANPNICT
YKAPSLNARQDLLIHEVPKLGKEAALKAIKEWGHPISSLTHLIFCTASCVDMPGADFQLVKLLGLNPSINRFMIYQQGCF
AGGTVLRIAKDIAENNAGARVLIVCCEITTMFFQQPCDSHLDVLVGQALFSDGAAALVVGANPDPESECQLFNVMSARET
IIPNSEHGVVAHLREMGFEYYLSSEVPKLVGGKIEECLSKGFEGFGVNGDWNSLFYSIHPGGPAILDKVEEQLGLKEGKL
RATRHVLSEFGNMGAPSVLFILDELRKKSMEEGKATTGEGLEWGVLIGIGPGLTVETVVLRSAPATAI
>pper:PRUPE_ppa025745mg  hypothetical protein
MSMSKIEAKSPAAILAIGTANPANCYYQQDYPDFLFRVTNSDHMTELKDRFKRICEKSKTKKRYLHITEEILKANPNICS
YKAPSLDPRQDMLIPAVPKLGKEAALKAIEEWGQPISNITHLIFCTASCVDMPGADFQLVKLLGLDPSVNRFMIYQQGCF
AGGTVLRLAKDVAENNPGARVLVVCCEITTMFFQAPTESHVDVLVGQALFSDGASALIVGANPDPKINERQVFEIMSTRG
TIVPYSEHGVVAHLREMGFEYYLSPDVPKLVGANIEELLVKGFSEIDGINNDWNSLFYSIHPGGPAILDKVEEKLGLNEG
KLRATRHVLREYGNMGAPSVLFILDEMRKKSMEEGKATTGEGLEWGVLIGIGPGLTVETVVLRSVRIAAR
>pmum:103326884  3,5-dihydroxybiphenyl synthase-like
MVKKRYLHITKEILKANPNICRYKAPSLDSHQDMLIPEVPKLGKEAALKAIEEWGQPISNITHLIFCTSSYVDMPGADFQ
LVKLLGLDPSVNRFMIYVQGCFAGGTALRLAKDIAENNPSARVLVVCCEITNMYFQAPTESHVDVLVGQALFVDGVSALI
VGANPDPKMNERQAYEIMSTRETIVPYSEHGVVVHFCEMGCEYYLSPDVQKFVGANIEEIFVKGFSEIDGINNDWNSLFY
SIHPGGPAILDXVEEKLGLNXGKLGETRHVLREYGNMGSPSDLFILDEMRKKSMEEGKATTGEALDWGVLIRIGPGLTVE
TVVLRSALIAAC
>pmum:103326885  3,5-dihydroxybiphenyl synthase-like
MSASKIEAKSPAAILAIGTANPANCYYQQDYPDFLFRVTNSDHMTELKDKFKRICEKSMVKKRYLHITEEILKANPNICL
YKAPSLDPRQDMLIPEVPKLGKEAALKAIEEWGQPISNITHLIFCTSSYVDMPGADFQLVKLLGLDPSVNRFMIYVQGCF
AGGTALRLAKDIAENNPSARVLVVCCEITNMYFQAPTESHVDVLVGQALFADGASALIVGANPDPKMNERQVYEIISTRE
TIVPYSEHGVVVHFREMGCEYYLSPDVPKFIGANIEEIFVKGFSEIDGINNDWNSLFYSIHPGGPAILDKVEEKLGLNEG
KLRATRHVLREYGNMGSPSVLFILDEMRKKSMEEGKATTGEGLEWGVLIGIGPGLTVETVVLRSARIAAG
>pper:PRUPE_ppa006930mg  hypothetical protein
MSVSKIEDKSPAAILAIGTANPANCYYQQDYPNFLFRITNNDHMTDLKDRFKRICEKSKIKKRYLHITEDILKANPNICR
YKAPSLDPCQDMLIPEVPKLGKEAALKAIEEWGQPISNITHLIFCTSSCVDMPGADFQLVKLLGLDPSVNRFMIYLQGCF
AGGTALRLAKDVAENNPGARVLVVCCEITAMYFQAPTESHVDVLVGQALFADGASALIVGANPDPKINERPVYEIMSTRE
TIVPYSEHGVVVHVREMGCEYYLSPDVPKLVGANIEELLVKGFSEIDGTNNDWNSLFYCIHPGGPAILDKVEEKLGLNEE
KLRATRHVLREYGNMGAPSVLFILDEMRKKSMEEGKATTGEGLEWGVLIGIGPGLTVETVVLRSVRIAAC
>cic:CICLE_v10001395mg  hypothetical protein
MESMAKVKNFLNAKRSKGPASILAIGTANPPTCFNQSDYPDFYFRVTDCEHKTELKDKFKRICDRSAVKKRYLHVTEEVL
KENPSMRSYNAPSLDARQALLIEQVPKLGKEAAAKAIKEWGQPLSKITHLVFSAMAGVDIPGADLRLMNLLGLEPSVKRL
MIYSQGCFIGGAAIRCAKDFAENNAGARVLVVFSDIMNMYFHEPQEAHLDILVGQAVFGDGAAAVIVGADPEVSIERPLF
HVVSSTQMSVPDTNKFIRAHVKEMGMELYLSKDVPATVGKNIEKLLVDAVSPFGISDWNSLFYSVHPGGRAILDQVELNL
GLGKEKLRASRHVLSEYGNMGGSSVYFILDEIRKKSMQEAKPTTGDGLEWGVLFAIGPGLTVETVILLSVPIDSAC
>cit:102626778  chalcone synthase-like
MESMAKVKIFLSAKRSKGPASILAIGTANPPTCFNQSDYPDFYFRVTDCEHKTELKDKFKRICDRSAVKKRYLHVTEEVL
KENPSMRSYNAPSLDARQALLIEQVPKLGKEAAAKAIKEWGQPLSKITHLVFSAMAGVDIPGADLRLMNLLGLEPSVKRL
MIYSQGCFIGGAAIRCAKDFAENNAGARVLVVFSDIMNMYFHEPQEAHLDVLVGHAVFGDGAAAVIVGADPEVSIERPLF
HVVSSTQMSVPDTNKFIRAHVKEMGMELYLSKDVPATVGKNIEKLLVDAVSPFGISDWNSLFYSVHPGGRAILDQVELNL
GLGKEKLRASRHVLSEYGNMGGSSVYFILDEIRKKSMQEAKATTGDGLEWGVLFAIGPGLTVETVILLSVPIDSAC
>cic:CICLE_v10028605mg  hypothetical protein
MGTVKSNGDVHRSRGPSAKILAIGTATPPNCFYQADYPDFFFRVTNSEHKIELKEKFRRICERSSIRKRYFYLTEEILKE
NPNMSCYKAPSLDARHAMLIEEVPKLGKEAALKAIKEWGQPVSKITHLIFGAVYGVDMPGADVRLMNLLGLEPSVNRLMI
YSQGCYMGGAVIRHAKDIAENNPGARVLVVCCDITVLHFHEPTEARLDMLVGQAIFGDGAAAAIIGADPDVSLNERPLFQ
VLSCTQMTVPNTENNVVGHLKEMGWDYTLSKDLPVIIGKYIDKLLADAMSPIGISDWNSLFYIVHPGGKVILDQVEQNLG
LGKEKLGASRYALSEYGNLGAPSVLFILDDVRKKSTEERKATTGEGLEYGVLFGFGPGITVETVVLRSIPIDSAN
>cit:102616330  chalcone synthase 2-like
MGTVKSNGDVHRSRGPSAKILAIGTATPPNCFYQADYPDFFFRVTNSEHKIELKEKFRRICERSSIRKRYFYLTEEILKE
NPNMSCYKAPSLDARHAMLIEEVPKLGKEAALKAIKEWGQPVSKITHLIFGAVYGVDMPGADVRLMNLLGLERSVNRLMI
YSQGCYMGGAVIRHAKDIAENNPGARVLVVCCDITVLHFHEPTEARLDMLVGQAIFGDGAAAAIIGADPDVSLNERPLFQ
VLSCSQMTVPNTENNVVGHLKEMGWDYTLSKDLPVIIGKYIDKLLADAMSPIGISDWNSLFYIVHPGGKVILDQVEQNLG
LGKEKLGASRYALSEYGNLGAPSVLFILDDVRKKSTEERKATTGEGLEYGVLFGFGPGITVETVVLRSIPIDSAN
>cic:CICLE_v10028604mg  hypothetical protein
MGTVEINEDTYTSQGPSAMILAIGTATPPNCFYQADYPDFFFRITNSEHKTELKEKFKRICDRSSIKKRYLYLTEDILKQ
NPKMCCYKTPSLDARHAMLIDEVPKLGKEAALKAIKEWGQPVSKITHLIFSAFYGVDMPGADVRLMKLLGLEPSVNRLMI
YTQGCYMGGTVLRLAKDIAENNPGARVLVVCSDIKVLDFHEPSETHLDILVVQAIFGDGAGAAIIGADPDISNGERPLFQ
LLSCTQTTVPDTENYIVGHLKEMGTDYYLSKDLPVTIGKHIDKLLADAMSPIGISDWNSLFYIVHPGGKGVLDQVEKNLG
LGKDKLSASRYVLSEFGNLGAPSVFFILDEVRKKSLEETKATSGEGLDCGVLFGFGPGLTVETVVLRSIPIDSTN
>cit:102616623  chalcone synthase 2-like
MGTLEINEDTYTSQGPSAMILAIGTATPPNCFYQADYPDFFFRITNSEHKTELKEKFKRICDRSSIKKRYLYLTEDILKE
NPKMCCYKTPSLDARHAMLIDEVPKLGKEAALKAIKEWGQPVSKITHLIFSAFYGVDMPGADVRLMKLLGLEPSVNRLMI
YTQGCYMGGTVLRLAKDIVENNPGARVLVVCSDIKVLDFHEPSETHLDILVVQAIFGDGAGAAIIGADPDISNGERPLFQ
LLSCTQTTVPDTENYIVGHLKEMGTDYYLSKDLPVTIGKHIDKLLADAMSPIGISDWNSLFYIVHPGGKGILDQVEKNLG
LGKDKLWASRYVLSEFGNLGAPSVFFILDEVRKKSLEETKATSGEGLDCGVLFGFGPGLTVETVVLRSIPIDSTN
>cic:CICLE_v10030093mg  hypothetical protein
MTTVKSNQGPTATILAIGTSTPPNCFYQADYPDFYFRVTNSDHKTELKEKFKRICERQSIKKRYFHLTEEILKENPNMCC
YEAPSLDARQAMLIDEVPKLGKEAALKAIKEWGQPVSKITHLIFSAFYGVDMPGADVRLMRLLGLKPSVNRLMIYTQGCY
MGGTVIRLAKDIAENNPGARVLVVCSDIRVLDFHEPSETHLDVLVVQAVFGDGAGAAIIGADSDISNHERPLFQILSCTQ
TTVPDTENYISGQLKEMGTGTYCHLSRDVPVAIGNYVDKCLSNAMSPIGISDWNSLFYVVHPGGDGLLDQVEKTLGLRKE
KLWASRYVLREYGNMGAPSVFFILDEVRKKSIEEMKATTGEGLECGVLFGFGPGLTVETVVLQSVSTNFTNY
>cit:102629616  chalcone synthase-like
MTTVKSNQGPTATILAIGTSTPPNCFYQADYPDFYFRVTNSDHKTELKEKFKRICERQSIKKRYFHLTEEILKENPNMCC
YEAPSLDARQAMLIDEVPKLGKEAALKAIKEWGQPVSKITHLIFSAFYGVDMPGADVRLMRLLGLKPSVNRLMIYTQGCY
MGGTVIRLAKDIAENNPGARVLVVCSDIRVLDFHEPSETHLDVLVVQAVFGDGAGAAIIGADSDISNHESPLFQILSCTQ
TTVPDTENYISGQLKEMGTYCHLSRDVPVAIGNYVDKCLSNAMSPIGISDWNSLFYVVHPGGDGLLDQVEKTLGLRKEKL
WASRYVLREYGNMGAPSVFFILDEVRKKSIEEMKATTGEGLECGVLFGFGPGLTVETVVLQSVSTNFTNY
>cic:CICLE_v10030398mg  hypothetical protein
MTTVKSNQRPAATILAVGTATPPNCFYQADYPDFYFRATNSEHKTELKEKFKRICERQPINKRYFHLTEEILKENPNMCC
YNAPSLDARQAMLIDEVPKLGKEAALKAIKEWGQSVSKITHLIFSAFYGVDMPGADVRLVKLLGLKPSVNRLMIYNQGCY
MGGTVIRLAKDIAENNPGARVLVVCSDIRVLDFHEPSETHLDVLVVQAVFGDGAGAAIIGAGPDISNHERTLFQVLSCTQ
TTIPDTENYITGQLKEMGIYGHLSLDVPVAIGKYIGKCLSNAMSPIGISDWNSLFYVLHPGGDGLIDQVEKNLGLGKDKL
WASRYVLREYGNVGAASVFFILDEVRKKSFEERKATTGEGLDCGVLFGCGPGLTVETVVLQSFPIDSTNW
>cic:CICLE_v10001905mg  hypothetical protein
MYLTEDIIKENPNIGTQNAPSFNTRQEILVDEVPKLGKEAALKAIKEWGQPLSKITHLIFCTSSGIDMPSADHKVAKLIG
LQPSVQRFMIYQQGCFSGGTALRLAKDLAENNVGARVLIVCSELMVVCFHAPSDTYMDVLVGSTIFSDGAAAAIVGADPD
TDTSNERPLFQLVSTAQTMIPDSDNAIVGRIREVGMQYYLSKGVPKVIGDNIVQCCIETFAPFVHPGGPSVLRVVEEKLG
LSKEKLRASKHVLSEYGNMWSPSVLFILDEMRNKSMDERKATTGEGLQWGVLFGFGPGLTIETIVLQSVAIH
>cic:CICLE_v10001413mg  hypothetical protein
MASMGNIMESRQARGRSPAAILAIGTANPPNIFYQSDYPDFYFSVTKSEHLTHLKDKFKRMCEKSTIRKRHMYLTEDIIK
ENPNIGTHNAPSFNTRQEILVDEVPKLGKEAALKAIKEWGQPLSKITHLIFCTSSGIDMPSADHKVAKLIGLQPSVQRFM
IYQQGCFSGGTALRLAKDLAENNVGARVLIVCSELMVVCFHAPSDTYMDVLVGSTIFSDGAAAAIVGADPDTDTSNERPL
FQLVSTAQTMIPDSDNAIVGRIREVGMQYYLSKGVPKVIGDNIVQCCIETFAPFGIGDWNSLFYVVHPGGPSVLRVVEEK
LGLSKEKLRASKHVLSEYGNMWSPSVLFILDEMRNKSMDERKATTGEGLQWGVLFGFGPGLSIETIVLQSVAIH
>cit:102612856  chalcone synthase 2-like
MASMGNIMESRQARGRGPAAILAIGTANPPNIFYQSDYPDFYFSVTKSEHLTHLKDKFKRMCEKSTIRKRHMYLTEDIIK
ENPNIGTPNAPSFNTRQEILVDEVPKLGKEAALKAIKEWGQPLSKITHLIFCTSSGIDMPSADHKVAKLIGLQPSVQRFM
IYQQGCFSGGTALRLAKDLAENNVGARVLIVCSELMVVCFHAPSDTYMDVLVGSTIFSDGAAAAIVGADPDTDTSTERPL
FQLVSTAQTMIPDSDNAIVGRIREVGMQYYLSKGVPKVIGDNIVQCCIETFAPFGIGDWNSLFYVVHPGGPSVLRVVEEK
LGLSKEKLRASKHVLSEYGNMWSPSVLFILDEMRNKSMDERKATTGEGLQWGVLFGFGPGLTIETIVLQSVAIH
>cit:102613437  chalcone synthase 2-like
MASMGNIMESRQARGRGPAAILAIGTANPPNIFYQSDYPDFYFSVTKSEHLTHLKDKFKRMCEKSTIRKRHMYLTEDIIK
ENPNIGTHNAPSFNTRQEILVDEVPKLGKEAALKAIKEWGQPLSKITHLIFCTSSGIDMPSADHKVAKLIGLQPSVQRFM
IYQQGCFSGGTALRLAKDLAENNVGARVLIVCSELMVVCFHAPSDTYMDVLVGSTIFSDGAAAAIVGADPDTDTSTERPL
FQLVSTAQTMIPDSDNAIVGRIREVGMQYYLSKGVPKVIGDNIVQCCIETFAPFGIGDWNSLFYVVHPGGPSVLRVVEEK
LGLSKEKLRASKHVLSEYGNMWSPSVLFILDEMRNKSMDERKATTGEGLQWGVLFGFGPGLTIETIVLQSVAIH
>cit:102626876  chalcone synthase 2-like
PSFNTRQEILVDEVPKLGKEAALKAIKEWGQPLSKITHLIFCTSSGIDMPSADHKVAKLIGLQPSVQRFMIYQQGCFSGG
TALRLAKDLAENNVGARVLIVCSELMVVCFHAPSDTYMDVLVGSTIFSDGAAAAIVGADPDTDTSTERPLFQLVSTAQTM
IPDSDNAIVGRIREVGMQYYLSKGVPKVIGDNIVQCCIETFAPFGIGDWNSLFYVVHPGGPSVLRVVEEKLGLSKEKLRA
SKHVLSEYGNMWSPSVLFILDEMRNKSMDERKATTGEGLQWGVLFGFGPGLTIETIVLQSVAIH
>gra:105770782  chalcone synthase 2-like
MGSLDTMNENSRGRAAVLAIGTANPPHCFNQVDYPDFYFRVTKSHHLTSLKDKFRRICEKSAIRKRYMHLTEDIINKNPN
LIIYKAPSFDARQEILVTEVPKLGKDAALKAIKEWGQPISNITHLIVCTSSGIDMPAADHQLAKLIGLKSSVQRFMLYQQ
GCFAAGTALRLAKDLAENNPGARVLAVCSEIMVGSFQPPSETHLDVLVGSALFSDGAAAVIVGANPNATINERPLFQIVS
AKQAVIPDSDDVIIAKIREMGMAYYLSKKLPNVIANNIEQCLFETLGPCGVDDWNKLFYVVHPGGPAVLKRIEEKLGLGS
DKLKASWHVLSEYGNMWSPSVLFVLDEMRKRSTEEGKTAAATEGLEWGVLLAFGPGLTVETVVLRSIAADSA
>tcc:TCM_035383  Chalcone and stilbene synthase family protein
MASEKNLETQQAEEQVTILAIGTANPPHCFYQADYPDFYFRVTKSEHKIELKDKFKRICERSSIKKRYMHLTEDIIKENP
NLIIYKAPSFDARQDILVTEVPKLGQEAALKAIKEWGQPISKITHLIFCTSSGINMPSADHQLARLIGLEPSVQKFMIYQ
QGCFAAGTALRLSKDLAKNNAGARVLIVCSELMVECFQPPSETHLDILVGSALFSDGAAAAIVGANPDATINERPSFQIV
SAHQTIIPDSADIIVAKIREMGMEYYLSRDLPKCIANNIEQCLIEALIPFGIGDWKTLFYIVHPGGPAVLRGVEEKLGLG
REKLKASWHVLSEYGNMWSPSVLFILDEMRKMSILEGKASSGDGLEWDVLFGFGPGLTVETVVLRSFALNSCR
>pop:POPTR_0001s06600g  POPTRDRAFT_750645; hypothetical protein
MASILAIGTANPPNCFDQADYPDFYFRVTKSEHMTQLKDKFKRICEKSKIRKRYMYITEDTIKKNPSLSTYDAASLDARQ
EILVTEVPKLGKEAALKAIEEWGQPKSKITHLIFCTSSGTHMPGADHELTKLLGLERSVKRFMMYQQGCFTAALALRLSK
DLAENNPGARVLIVCSENMTVCFRAPSETHLDILVGYAIFSDGAAAIIVGADPDTATERPLFQLVSAEQCIVPDSDDGIV
GHIREMGISYYLHKMVPKIVAEGAAQCLVETFNARYGIKDWNSLFYVVHPGGTGVLNKFEEHIGLTKDKLRASRHVLSEY
GNMWGPSMFFVLDEMRRRSAKEGKATTGEGLDLGVLFGFGPGVTIETIVLRSFATD
>jcu:105639050  chalcone synthase 2-like
MEGVFEYRRATGPATILAIGTANPPNFIYQANYPDFYFEVTQSEHLKELKEKFKRIYIIQKNPSIATYKAPSLDARQEIL
VHEVPTLGEEAATKAIQEWGQPISKITHLIFCTSSGVNMPGADLELVKLLGLQNSVQRFMMYQQGCFAGAAALRLAKDIA
ENNVDSRILIVCSENMTVSFHAPSDTHLDILVGSAIFGDGAAAIIAGSTPSTSERPLFHVFFASQKLIPDSKNGIVGHTR
EMGLSYYLSRSVPQLIEDNIVQCLSEIFGSNKDWNSIFYVVHPGGPTVLNGLERKLSLTKLRLRASRHVLNEYGNMWGPS
VFFILDEVRKKSALEGKATTGEGLDMGVLLGFGPGLTLETVALRSVAIYGTD
>rcu:8270959  chalcone synthase
MANIAKILAIGTANPPNYIFQADYPDFYFKISNSEHMTELKNKFRNICQKSTIKKRYMHLTGDTIKKNPNIGIYRTASLE
VPKLGQEAALKAIKEWGQSISRITHLIFCTSSGISMPGADFELTKLLGLPPSVQRSIIYQSGCFAGAQSLRLAKDIAENN
VESRILIVCSESMTTCFHVPSDAHLDILVGSAIFGDGAAALIVGANPDPTTEHPLFSVVSAFQTTIPDTENGIVVQTREM
GLSYYLSRSVPKLISDNIPECFSQISAQFEISDWNSLFYIVHPGGPAILNGIEEKLGLVKEKLRASRHVLTEYGNMWSPS
VFFVLDEMRKRSLQEGKITTGEGLKMGILVGFGPGLTMENVVLHSTAIA
>sind:105157017  chalcone synthase J-like
MVKVEEVRRAEGTATILAIGTATPANRVDQSTYPDYYFRVTRTQHMTRLKEKFKRLCEKSNVRNRHMYLTEDILQRNPNI
TAHGGASLDARQKIGVAQVPLLGQEAALKAIQEWGQPKSNITHLIFCTSSCVEMPGPDYRLVKLLGLPDSTRRVMIYQQG
CFGGSASLRLAKDLAENNRRARVLLVCSEIKVQTFRGPCETDLDSLVVQALFGDGAAAVIVGSDPDQGLETSLFEVILAN
QTILPDSDGAAVGQLGDVGLVIQLSKAIPRLIADNIEKSLIEAFEPWGVSDWNSIFWAVHPGGPKIIDLIEKKLGLEPEK
LRFTRHVLSEYGNMSSSSVFFVLDEMRKSSARDGLSTAGQGLEWGVLFGFGPGLTLETAVLRASGH
>thj:104801099  chalcone synthase-like
MAQSLEEMRERDRADGPAAVLAIGTANPPNTVLQAEYPDYFFGVTNSEHMTHLKDTFKRMCEKSTIRKRHLHMTESFLKE
NPNLCAFMAPSLDARQNVGVVEATRLGMDAAVRAIEEWGQSKSRITHLVFCTISGLDMPGADYQLTKLLGLSPCVKRLML
YQQGCFAGAAVLRLAKDLAENNRGSRVLVVCSEITTITFHGPSEAHTDILVGQALFGDGAAAVVIGSDPDTNLGETPNFE
LVSTAQTIIPDSENAILGHLRESGLVVQLSKDIPRLISDNIEKSLVELFEALGISDWNSVFWVVHPGGPAILDQVEAKLR
LNPNKMRATRHVLSEYGNMSSACVLFVLDEMRRRSVEDGARTTGEGLEWGILVGCGPGLTVDTVLLRSVLIRSKS
>thj:104801109  chalcone synthase-like
MAQTLRERDRADGPAAVLAIGTANPPNTVLQAEYPDYFFRITNSQHMTHLKDTFKRMCEKSMIRKRHLHMTENFLKENRN
LCAFMAPSLDARQDALVVEVPRLGNGAAVRAIEEWGQPKSSITHLVFCTTAGVDMPGADYQLAKLLGLPPSVKRIMLYQQ
GCAAGTAVLRLAKDLAENNRGSRVLVVCSEITISTFHGPSEAHTDILVGQALFGDGDAAVIVGSDPDTNLGENPIFELVS
TAQTIIADSENALLGHLRESGLAIHLSRDIPRLISDNIEKSLAEVFEPLGIRDWNSVFWVVHPGGSAILDQVEAKLRLNP
DKMRASRQVLSEYGNMASACVLFVLDEMRRRSAEDGAGTTGEGLEWGILMGLGPGITVDAVLLRSVPIQSKS
>vvi:100854415  stilbene synthase 3
MASVEEIRRNAQWPRGPATILAIGTALPDNCFPQAEFPDFFFRVTKSEHLTQLKEKFKLICEKTMIKKRYMHLNEKMIKE
NPNIGASLDARQDIANVEVPKLGKIAAVNAIGEWGQPKSRITHLVFCTTTSLHMPGADYQLAKILGLEPKVKRVMLYLQG
CFGGGTALRMAKDLAENNVGARVLVVCSEIITSTFRKPSEIEVENLVGQALFGDGAAALIVGSDPDTLIERPLFQLISAD
QMFIPDSENAIEGHVCEMGLVVNLAKNVPNLIFECIDKCMVEAFGPLGINDWNSLFFIIHPGGRAILDQIEAKLSLEKEK
LEVSRHVLREYGNIVSSCVFFVMDEMRKKSFKEEKATTGEGLEWGVLLGFGPGLTVETVVLRSQ
>vvi:100267962  chalcone synthase-like
MASVEEIRRHAQRPRGPATILAIGTALPDNCFPQAEFPDFFFWATKSEHLAQLKEKFKLICASLDARQDIANVEVPKLGK
IAAVNAIGEWGQPKSRITHLVFCTTTSLHMPGADYQLAKILGLEPKVKQVMLYLQGCFGGGTALRLAKDLAENNVGACVL
VVCSEILTSTFRKPSEIEVDNLVGQSLFGDGAAALIVADQIFIPDSENAVEGHVCEMGLVVNLAKNVPNLIFEYIDKCMV
EAFGPLGINDWNSLFFIVHPGGPAILDQIEAKLSLKKEKLEVSRHVLREYGNIVSPCVFFVMDETRKKSFKEEKATTGEG
LEWGVLLGFGPGLTVETIVLRSR
>vvi:100248612  chalcone synthase
MASVEEIRRHAQRPAARGPATILAIGTALPDNCFPQAEFPDFFFRATKSEHLTQLKEKFKLICERTMIKKRYMHLNEKMI
KENPNIGASLDARQDIANVEVPKLGKIAAVNAIGEWGQPKSRITHLVFCTTTSLQMPGADYQLAKILGLEPKVKRVMLYL
QGCFGGGTALRLAKDLAENNVGARVLVVCSEIITSTFRKPSEIEVENLVGQALFGDGAAALIVGSDPDTLIERPLFQLIS
ADQMFIPDSENAVEGHVCEMGLVINLAKNVPNLIFEYIDKCMVEAFGPLGITDWNSLFFIVHPGGRAILDQIEAKLSLKK
EKLEVSRHVLREYGNIVSPCVFFVMDEMRKKSFNEEKATTGEGLEWGVLLGFGPGLTVETVVLRSQ
>vvi:100261156  chalcone synthase
MASVEEIRRHAQRPAARGQATILAIGTALPDNCFPQAEFPDFFFRATKSEHLTQLKEKFKLICERTMIKKRYMHLNEKMI
KENPNIGASLDARQDIANVEVPKLGKIAAVNAIGEWGQPKSRITHLVFCTTTSLHMPGADYQLAKILGLEPKVKRVMLYL
QGCFGGGTALRLAKDLAENNVGARVLVVCSEIITSTFRKPSEIEVENLVGQALFGDGAAALIVGSDPDTLIERPLFQLIS
ADQMFIPDSVNAVEGHVCEMGLVVNLAKNVPNLIFEYIDKCMVEAFGPLGINDWNSLFFIVHPGGRAILDQIEAKLSLKK
EKLEVSRHVLREYGNIVSPCVFFVMDEMRKKSFKEEKATTGEGLEWGVLLGFGPGLTVETIVLRSQ
>pop:POPTR_0012s13440g  hypothetical protein
MALVDEIRKAQRARGPAMVLAIGTAVPVNCFYQADYPDYFFRVTKTENLTELKAKFERICQKSMINKRYMHLTEEMIKEN
PEIGNFMTPSLNVRQDIVLAEVPKLGKEAALKAIQEWGHPMSKITHLVFCTTSGVHMPGADYQLANLLGLSSSIKRLMLY
QQGCYGGGTALRVAKDLAENNAGARVLVVCSEITAITFHAPNEDQLGCLVGQALFGDGAGAAIIGSDPDTLVEKPIFQLV
SAAQIMIPDSEHAIEGHVREMGLLIHLSEDVPKLISDNVEAALREVVTPIGGVLSDWNSLFWAVHAGGRAILDGVEAKLK
LKKEKLGVTRHILREYGNVASACVLFVLDEMRERSVREGKATTGEGLEWGVVIGLGPGLTMETLVLHSVPVAITK
>sot:102600279  chalcone synthase B
MKLENGQKIGRVHERAEGPAKILAIGTATPFHWVDQTSYPDYYFKVTNSEHLVDLKEKFRRICSRTMIRKRHMLLTEEIL
KKNPNLCSYNGPSLDIRQDILVSEIPKLGKEAALMAIDEWAQPKSKITHLVFCTRSGVDMPGADYQLIKLLGLSPSVQRL
MMYQQGCFAGGTMLRLAKDLAENNKGARVLVVCAESSAIGFRGPSEAHPDNLIAQALFGDGAVAVIIGSDPKMGLERPIF
EIVSAAQTFVPNGDCHLALHLREMGLTFHCTRDVPPTIAKNVESCLIKAFEPLGISDWNSVFWILHPGGNAIVDQVESTL
GLEPDKLRATRNILREYGNLSSACVLFILDEIRKKSARYGLKTTGDGLDLGVLLSFGPGLTIETVVLRSVPI
>sly:101245061  chalcone synthase B
MKLENGQKIGRVHERAEGPAKILAIGTATPFHWVDQTSYPDYYFKVTNNEHLVDLKEKFRRICSRTMIRKRHMLLTEEIL
KKNPNLCSYNGPSLDIRQDILVSEIPKLGKEAALRAIDEWAQPKSNITHLVFCTRSGVDMPGADYQLINLLGLSPSVQRF
MMYQQGCFAGGTMLRLAKDLAENNKGARVLVVCAESSAIGFRGPSEAYPDNLIAQALFGDGAVAVIIGSDPKMGLERPVF
EIVSAGQTFVPNGDCHLALHLREMGLTFHCTRDVPPAIAKNVESCLIKAFEPLGISDWNSVFWILHPGGNAIVDQVENIL
GLEPDRLRATRNILREYGNLSSACVLFILDEIRKKSARDGLKTTGDGLDLGVLLSFGPGLTIETVVLRSMPI
>spen:107020878  chalcone synthase B
MKLENGQKIGRVHERAEGPAKILAIGTATPFHWVDQTSYPDYYFKVTNNEHLVDLKEKFRRICSRTMIRKRHMLLTEEIL
KKNPNLCSYNGPSLDIRQDILVSEIPKLGKEAALRAIDEWAQPKSNITHLVFCTRSGVDMPGADYQLINLLGLSPSVQRL
MMYQQGCFAGGTMLRLAKDLAENNKGARVLVVCAESSAIGFRGPSEAYPDNLIAQALFGDGAVAVIIGSDPKMGLERPVF
EIVSAAQTFVPNGDCHLALHLREMGLTFHCTRDVPPTIAKNVESCLIKAFEPLGISDWNSVFWILHPGGNAIVDQVENIL
GLEPDRLRATRNILREYGNLSSACVLFILDEIRKKSARDGLKTTGDGLDLGVLLSFGPGLTIETVVLRSVPI
>sita:101783722  polyketide synthase 5-like
MDIDGPRVYEHKRAMGTASSLAIGTANPSNVMLQSDFPDFPDHIKEELKDRFRRICQKSAIRKRHLYIDEALLGANPEMT
THGGPSLDKRKDIISAKIPELGAAAAAAALKEWGRTVVDITHLIVGCNSGGSDQPGADYHVARLLGLSPSASRLGVYHQG
CVVGASTLCLAKDLAENNAGARVLAVLVEVSIIAIRGADSAAAAGDGSERPLFEIVRSRQLTVPGTGDAMRGLIREAGLT
RGGSKMELHPGLVREGPSMFASNLEAALRGFLGGSVTDGDWNALFWALHYPGGRLILDKVETALGLEPAKMRASREVLAE
YGNMGSASVWFILDGMRRWSAANGCGTAGEGCHWGALCGFGPGLTLDLVLLRAARV
>mus:103986053  curcumin synthase 2-like
MAAIHASRKTTRSEGPATIMAIGTANPPNLYEQSSYADFYFRVTNSEHMQELKQKFQRICDRTMIKRRYMLLTEEILREK
PGMCSYMGTSFDERQDIVVEEVPRLAKEAAAKAIKEWGRDKSEITHLLFCSTSGIDMPGADYRLIKLLGLPLTVNRIMLY
SQACHMGAQMLRIAKDIAENNRDARVLLVACEVNTLIFRGPDERDIQSLAGQVAFADGAAAVIVGADPIQGVEKPIFEIM
SAAEVTVPESDMAVGGQLKQVGLTFHFMRQLPMLIANNLENCLQEAFKPLGITDWNEVFWVSHPGNWGIMDAIEAKLALQ
KGKLRSSRHVFSEYGNMMGATVLFVMDDVRKRSTVEERTTTGDGLEWGFLCAFGPGLSIETLVLHSVPL
>mus:103968788  curcumin synthase 3-like
MASVHPFRKAQRARGPATIMAIGTANPPNLYEQSTFPDFYFRVTNSDHMPELKEKFRRICGKTMIKKRYMHLTEEVLKDK
PGMCSYMDPSLDERQDIVVEEVPRLAKEAAAKAIEEWGRDKSDVTHLVFCSTSGVDMPGADYRLVKLLGLPLSVNRIMLY
SQACHIGAQMLRIAKDIAENNKDARVLVVACELNTLIFRGPDERDFLSLAGQAAFADGAAAVIVGADPIQGVEKPIFEMM
SASQVTVPDCERAVGGHLKEIGLTFHFMNQLPMLIANNLENCLLEAFKPLGITDWNEVFWVSHPGNWGIMDAIERKVGLK
QEKLRSSRHVFGEYGNMMSATVLFVMDDVRKRSAAEGRATTGDGLEWGVLFGFGPGLSIETVVLRSVAL
>mus:103968789  curcumin synthase 3-like
MVSIDAFRKAQRPQGPATIMAIGTANPPNLYEQSTFPDFYFRVTNSDHMPELKEKFRRICGKTMIKKRYMHLTEEVLKQK
PGMCSYMDPSFDERQEIVVEEVPRLAKEAAAKAIEEWGRDKSGITHLVFCSTSGIDMPGADYRLVKLLGLPLSVNRIMLY
SQACHIGAQILRIAKDIAENNKDARVLVVACELNTLIFRGPDERDFLSLAGQAAFADGAAAVIVGADPIQGVEKPIFEMM
SAAQVTVPDCERAVGGHLKEIGLTFHFMNQLPMLISNNLENCLLEAFKPLGITDWNEVFWVSHPGNWGIMDAIEKKVGLK
QEKLRSSRHVFGEYGNMMSATVLFVMDDVRRRSAAEGRATTGDGLEWGVLFGFGPGLTIETVVLRSVAI
>mus:103968790  curcumin synthase 3-like
MAGISTFRKAQRPQGPATIMAIGTANPPNLYEQSTFPDFYFRVTNSDHMPELKDKFRRICGKTMIKKRYMHLTEEVLKQK
PGMCSYMDPSFDERQEIVVEEVPRLAKEAAAKAIKEWGRDKSGITHLVFCSTSGIDMPGADYRLVKLLDLPLSVNRIMLY
NQACHIGAQMLRIAKDIAENHKDARVLVVACELNTLIFRGPDERDFLSLAGQAAFADGAAAVIVGADPIQGVEKTIFEMM
SAEQVTVPDCEKAVGGHLKEIGLTFHFMNQLPMLISNNLENCLLEAFKPLGITDWNEVFWVSHPGNWGIMDAIEKKVGLK
QEKLRSSRHVFGEYGNMMSATVLFVMDDVRKRSAAEGRATTGDGLEWGVLCGFGPGLTIETVVLRSVPL
>mus:103987346  curcumin synthase 2-like
MPRLPASPLSSTHHRRLHTCCRPIPSEFAEMGSFHAIRKAQRAQGPATIMAIGTANPPNLYEQSTYPDYYFRVTNSEQKQ
DLKHKFRRICEKTMVKRRYLHLTEAILKERPKLCSYMEPSFDARQEIVVEEVPKLAKEAAAKAINEWGRPNSDITHLVFC
SISGIDMPGADYRLAKLLGLPLSVNRIMLYGQACHMGAAMLRIAKDIAENNRGARVLVVSCEITVLSFRGPDEHDFQALA
GQAGFGDGAAAVIVGAEPVHGVEKPIYEIMSATQVTVPESEKAVGGHLREVGLTFHFFNQLPMIIADNIDKSLSEAFEPL
GITDWNDIFWVAHPGNWSIMDAIEVKLELQQEKLSTARHVFAEYGNMQSATVYFVMDEVRKRSVREGRATTGYGLELGVL
FGFGPGLTIETVVLRSVPL
>mus:103968787  curcumin synthase 2-like
MSSLHAMRKAQRARGPATIMAIGTANPPNLYEQSTYPDYYFRVTNSEHMQELKHKFRRICEKTMVKRRYLYLTEEILKER
PKLCAYMEPSFDDRQDIVVEEVPKLAKEAAAKAIKEWGRSVSDITHLVFCSISGIDMPGADYRLAKLLGLPLSVNRIMIY
SQACHMGAAMLRIAKDLAENNKGARVLVVSCEITVLSFRGPDEHDFQALAGQAGFGDGAAAVIVGADPIQGVEKPIYEIM
SATQVTVPESEKAVGGHLREVGLTFYFFSQLPMIIADNIEHSLTEAFKPLGIANWNDIFWVAHPGNWAIMDAIERKLGLQ
PEKLSTARHVFSEYGNMQSATVYFVLDEVRKRSVTQERSTTGDGLRWGVLFGFGPGLSIETVVLRGVPR
>mus:103976634  curcumin synthase 2
MASLHALRKTQRAQGPATIMAIGTANPPNLYEQSTYPDYYFRVTNSEHKPDLKHKFRRMCEKTMVKRRYLHLTEEILKER
PKLCSYMEPSFDDRQDIVVEEVPKLAKEAATKAIKEWGRSKSDITHLVFCSISGIDMPGADYRLAKLLGLPLSVNRIMLY
SQACHMGAAMLRIAKDLAENNKGARVLVVSCEITVLSFRGPDEHDFEALAGQAGFGDGAAAVIVGADPIQGLEKPIYEIM
SATQVTVPESEKAVGGHLREVGLTFHFFNQLPLIIADNIGNSLADAFKPLGITDWNEVFWVAHPGNWAIMDAIESKLGLL
PEKLSTARHVFTEYGNMQSATVYFVMDEVRKRSVVEGRATTGDGLQWGVLFGFGPGLSIETVVLRSVPL
>mus:103975557  phenylpropanoylacetyl-CoA synthase
MECTNGFRTTQSADGPATILAIGTANPSNVIDQSAYPDFYFRVTNSEHLQDLKAKFRRICEKAAIKKRHLYLTEEILREN
PSLLAPMAPSFDARQEIVVTAVPELAKEAAAKAIKEWGRPKSDITHLVFCSASGVDMPGSDLQLLKLLGLPMSVSRVMLY
NVGCHAGGTALRVAKDLAENNRGARVLAVCSEITVLSYRGPDAAHMESLIVQALFGDGAAALVVGADPVEGVERPIFEVA
SASQVMLPESAEAVGGHLREVGLTFHLKSQLPAIIASNIEQSLAAALAPLGLSDWNQLFWVVHPGGRAILDQVEARLELH
KDRLGATRHVLSEYGNMQSATVLFILDEMRKRSAAAGQATTGDGLDWGVLLGFGPGLSIETVVLHSVQI
>mus:103968786  phenylpropanoylacetyl-CoA synthase-like
MDSFDAFPRPQSADGPATILAIGTANPANVMDQMEYADYYFRITNAEDKTELKRKFKRICEKSTIKKRHMSLTEEILKKN
PSLCEYMAPSFDARQLIVLEEVPRLAKEAAAKAIKEWGRPTSDITHLVFCSAAGLDIPGVDYRLLQLLGLPVSVRRVMLY
NVGCHAGGTALRVAKDLAENNKDARVLVVCSELNVMFFRGPDDDHFENLIGQALFGDGAAALIVGADPVEGAEKPIFQLA
SASQVMLPESEEMVAGHLREIGLTFHLASKLPAIVGSNIERCLEGAFEPLGITNWNELFWIVHPGGRAIIDQVEARAGLA
PEKLAATRHVLSEYGNMQSASVLFIMDEMRKRSAMEGHATTGQGCQWGVLFGFGPGLTVETVVLHSVPI
>mus:103977235  phenylpropanoylacetyl-CoA synthase-like
MAHINAFPRAQGADGPATVLAIGTANPAHFVDQMEYPDFFFRITNAEDKTELKEKFKRICENSAIRKRHMSLTEEILKGN
PNLCGYMEQPSFDARQKVVLEAVPKMAAESAEKAIKEWGRPTSDITHLVFCSAAGLDLPGVDYRLVQKLGLPTSVRRVML
YNVGCHAGASALRLAKDLVENNKGARALVVSSEVNVMFFRGPDDDHFENLIGQALFGDGSAALIVGADPVEGVEKPIYEI
SSASQVMVPESEEMVAGHLREIGLTFHLAKKVPFIVGSNIVRCLQAAFAPMGITDWNELFWIVHTGGRAIIDQVEANAGL
AAGKLAPTRHVLSEHGNMQSASVLFIMDEMRKRSAVEGHATTGQGCQWGVLFGFGPGISVETVVLRSFPI
>mus:103979096  chalcone synthase 6-4-like
MDDLLLWKEHSHKVLVAGIVMWGVTLIEIVAVAVAVVGDLVVVDEIRREQRADGPAAIMAIGTANPPNVIDQVNFADFYF
RMTSSEDKQELKEKFKLICDRTTVKNRYAHLTEEIVEQNPNLRNPTAPSLETRLRIMIEAVPNLGKEAAAKALKEWGQPK
SMITHLVFCSGAGVDMPGADYQLVKLLGLSPSVKRVMLYHLGCYGGGTVLRVAKDLAENNRGARVLVVNVEITTVSAFRA
PDEAHLDSLVGQALFGDGAAALIVGADPIQGVEKPIFEMAIATQTLLPESEGKIGGQLKESGLAIHLHRDVPKIISKNIE
DALMDAFKQLGISDWNSLFWVAHPGGPAILNHVETKLKLEPKKLQVTRRVLREFGNMSSATVFFVLDETRKQSATEGWAT
TGQGLEWGVLCGLGPGITVETVVLRSVPL
>egr:104430945  chalcone synthase 6-4-like
MIHKRYMHLTEELMEKHPEICSYDDPSLNPRQDIIIDTIPKLGEEAALKAIKEWGQPKSKITHIVFCSTSGVDMPGADYQ
LMRLLGLSPSVKRVMLYHQGCFAGGTVLRVAKDLAENNAGARVLVVCSEITVTTFRGPSAENLANLVGQANFGDGAAALI
IGSDPEIPAERPIFQLVWTAETVLPNSEGAIEGQLRDVGLTFGLSDRVPHLIANHIEKSLKEAFDSLGISDWNSIFWVPH
PGGPAILNQIEAKLGLKKERLRAVRHVLREYGNMSSACVSFILDEMRRKSAEEGLATPGEGLEWGVLFGFGPGLTVETVV
LHSVPTVTRG
>egr:104441583  chalcone synthase-like
MGAVEKIHEDQRAKGPATILAIGTANPANCVYQAEYPHYYFRMTKSEHMTALKQKFIRICDKSMIHKRYMHLTEELMEKH
PEICSYDDPSLNPRQDIIIDTIPKLGEEAALKAIKEWGQPKSKITHIVFCSTSGVDMPGADYQLMRLLGLSPSVKRVMLY
HQGCFAGGTVLRVAKDLAENNGGARVLVVCSEITVTTFRGPSAENLANLVGQAIFGDGAAALIIGSDPEIPAERPIFQLV
WTAETVLPNSEGAIEGQLRDVGLTFGLSDRVPHLIADHIEKSLKEAFDSLGISDWNSIFWVPHPGGPAILNQIEAKLGLK
KERLRAVRHVLREYGNMSSACVSFILDEMRRKSAEEGLATPGEGLEWGVLFGFGPGLTVETVVLHSVPTVTHG
>egr:104441585  chalcone synthase-like
MGAVEMIRENQRAKGPATILAIGTANPANCVYQAEYPHYYFRMTKSEHMTALKQKFIRICDKSMIHKRYMHLTEELMEKH
PEICSYDDPSLNPRQDIIIDTIPKLGEEAALKAIKEWGQPKSKITHIVFCSTSGVDMPGADYQLMRLLGLSPSVKRVMLY
HQGCFAGGTVLRVAKDLAENNAGARVLVVCSEITVTTFRGPSAENLANLVGQAIFGDGAAALIIGSDPEIPAERPIFQLV
WTAETVLPNSEGAIEGQLRDVGLTFGLSDRVPHLIADHIEKSLKEAFDSLGISDWNSIFWVPHPGGPAILNQIEAKLGLK
KERLRAVRHVLREYGNMSSACVSFILDEMRRKSAEEGLATPGEGLEWGVLFGFGPGLTVETVVLHSVPTVTHG
>egr:104427578  chalcone synthase 6-4-like
MSAVEKIRENQRAKGPATILAIGTANPVNCVYQAEYPDYYFRMTKSEHMTALKQKFIRICDNSMIHKRYTHLTEELMEKH
PEICSYDDPSSFNPRQDIMIDAIPKLGKEAALKAIKEWGQPKSKITHIVFCSFSGVDMPGADYQLMRLLGLSPSVKRVML
YHLGCFAGGTALRIAKDLAENNASARVLVVCSDITVTAFRGPSAENLANLVGQAIFGDGAAALIIGSDPEIPAERPVFQI
VWTAETVLPNSECAIEGQLRDVGFTFGLSDRVPHLIASNIEKSLKEAFDSLDISDWNSIFWVPHPGGPAILNQIEAKLGL
KKERLRAVRQVLGEYGNMSSASVLFILDEMRRKSAEEGLATTGEGLEWGVLFGFGPGLTVETVVLHSVPTVTRG
>vvi:100259991  stilbene synthase 4-like
MASVEEIRNAQRAKGPATVLAIGTATPDNCLYQSDFADYYFRVTKSEHMTELKKKFNRICDKSMIKKRYIHLTEEMLEEH
PNIGAYMAPSLNIRQEIITTEVPKLGKEAALKALKEWGQPKSKITHLVFCTTSGVEMPGVDYKLANLLGLEPSVRRVMLY
HQGCYAGGTVLRTAKDLAENNAGARVLVVCSEITVVTFRGPSEDALDSLVGQALFGDGSAAVIIGSDPDTSIERPLFQLV
SAAQTFIPNSAGAIAGNLREVGLTFHLWPNVPTLISENIENCLTKAFDPIGISDWNSLFWIAHPGGPAILDAVEAKLGLD
KQKLKATRHILSEYGNMSSACVLFILDEMRKKSLKEGKMTTGEGLDWGVLFGFGPGLTIETVVIHSVGTDSN
>vvi:100254045  stilbene synthase 4-like
MASVEEIRNAQRAKGPATVLAIGTATPDNCLYQSDFADYYFRVTKSEHMTELKKKFNRICDKSMIKKRYIHLTEEMLEEH
PNIGAYMAPSLNIRQEIITAEVPKLGKEAALKALKEWGQPKSKITHLVFCTTSGVEMPGADYKLANLLGLEPSVRRVMLY
HQGCYAGGTVLRTAKDLAENNAGARVLVVCSEITVVTFRGPSEDALDSLVGQALFGDGSAAVIIGSDPDSSIERPLFQLV
SAAQTFIPNSAGAIAGNLREVGLTFHLWPNVPTLISENIENCLTKAFDPIGISDWNSLFWIAHPGGPAILDAVEAKLGLD
KQKLKATRHILSEYGNMSSACVLFILDEMRKKSLKEGKMTTGEGLDWGVLFGFGPGLTIETVVIHSVGTDSN
>vvi:100853675  stilbene synthase 4
MASVEEIRNAQRAKGPATVLAIGTATPDNCLYQSDFADYYFRVTKSEHMTELKKKFNRICDKSMIKKRYIHLTEEMLEEH
PNIGAYMAPSLNIRQEIITAEVPKLGKEAALKALKEWGQPKSKITHLVFCTTSGVEMPGADYKLANLLGLEPSVRRVMLY
HQGCYAGGTVLRTAKDLAENNAGARVLVVCSEITVVTFRGPSEDALDSLVGQALFGDGSAAVIVGSDPDISIERPLFQLV
SAAQTFIPNSAGAIAGNLREVGLTFHLWPNVPTLISENIENCLTKAFDPIGISDWNSLFWIAHPGGPAILDAVEAKVGLD
KQKLKATRHILSEYGNMSSACVLFILDEMRKKSLKEGKTTTGEGLDWGVLFGFGPGLTIETVVLHSVGTDSN
>vvi:100853708  stilbene synthase 4-like
MASVEEIRNAQRAKGPATVLAIGTATPDNCLYQSDFADYYFRVTKSEHMTELKKKFNRICDKSMIKKRYIHLTEEMLEEH
PNIGAYMAPSLNIRQEIITAEVPKLGKEAALKALKEWGQPKSKITHLVFCTTSGVEMPGADYKLANLLGLEPSVRRVMLY
HQGCYAGGTVLRTAKDLAENNAGARVLVVCSEITVVTFRGPSEDALDSLVGQALFGDGSAAVIIGSDPDISIEQPLFQLV
SAAQTFIPNSAGAIAGNLREVGLTFHLWPNVPTLISENIENCLTKAFDPIGISEWNSLFWIAHPSGPAILDAVEAKVGLD
KQKLKATRHILSEYGNMSSACVLFILDEMRKKSLKEGKTTTGEGLDWGVLFGFGPGLTIETVVLHSVGTDSN
>vvi:100242903  stilbene synthase 4
MASVDEIRNAQRAKGPATVLAIGTATPDNCLYQSDFADYYFRVTKSEHMTELKKKFNRICDKSMIKKRYIHLTEEMLEEH
PNIGAYMAPSLNIRQEIITTEVPKLGKEAALKALKEWGQPISKITHLVFCTTSGVEMPGADYKLANLLGLEPSVRRVMLY
HQGCYAGGTVLRTAKDLAENNAGARVLVVCSEITVVTFRGPSESALDSLVGQALFGDGSAAMIIGSDPDISIERPLFQLV
SAAQTFIPNTQGAIAGNLREVGLTFHLWPNVPTLISENIEKCLTQAFDPLGISDWNSLFWIAHPGGPAILDAVEAKLSLD
KQKLNATRHILSEYGNMSSACVLFILDEMRKKSLKEGKTTTGEGLDWGVLFGFGPGLTIETVVLHSICMDSN
>vvi:100853820  stilbene synthase 4-like
MASVEEIRNAQRAKGPATVLAIGTATPDNCLYQSDFADYYFRVTKSEHMTELKKKFNRICDKSMIKKRYSHLTEEMLEEH
PNIGAYMAPSLNIRQEIITAEVPKLGKEAALKALKEWGQPKSKITHLVFCTTSGVEMPGADYKLANLLGLETSVRRVMLY
HQGCYAGGTVLRTAKDLAENNAGARVLVVCSEITVVTFRGPSETALDSLVGQALFGDGSATVIVGSDPDLSIERPLFQLV
SAAQTFIPNTQGAIAGNLREVGLTFHLWPNVPTLISENIEKCLNQAFDPIGINDWNSLFWIAHPGGPAILNAVEAKLSLD
KQKLKATRHVLSEYGNMSSACVLFIMDEMRKKSLKEQKTTTGEGLDWGVLFGFGPGLTIETVVLHSIPRDSN
>vvi:104877430  stilbene synthase 4-like
MASVEEIRNAQRAKGPATVLAIGTATPDNCLYQSDFADYYFRVTKSEHMTELKKKFNRICDKSMIKKRYSHLTEEMLEEH
PNIGAYMAPSLNIRQEIITAEVPKLGKEAALKALKEWGQPKSKITHLVFCTTSGVEMPGADYKLANLLGLETSVRRVMLY
HQGCYAGGTVLRTAKDLAENNAGARVLVVCSEITVVTFRGPSETALDSLVGQALFGDGSAAVIVGSDPNLSIERPLFQLV
SAAQTFIPNTQGAIAGNLREVGLTFHLWPNVPTLISENIEKCLTQAFDPIGISDWNSLFWIAHPGGPAILDAVEAKLSLD
KQKLKATRHVLSEYGNMSSACVLFIMDEMRKKSLKEEKTTTGEGLDWGVLFGFGPGLTIETVVLRSIPRDSN
>vvi:100853745  stilbene synthase 4-like
MASVEEIRNAQRAKGPATVLAIGTATPDNCLYQSDFADYYFRVTKSEHMTELKKKFNRICDKSMIKKRYIHLTEEMLEEH
PNIGAYMAPSLNIRQEIITAEVPKLGKEAALKALKEWGQPKSKITHLVFCTTSGVEMPGADYKLANLLGLEPSVRRVMLY
HQGCYAGGTVLRTAKDLVENNAGARVLVVCSEITVVTFRGPSEDALDSLVGQALFGDGSAAVIVGSDPDISIEQPLFQLV
SAAQTFIPNSAGAIAGNLREVGLTFQLWPNVPSLISENIEKCLTKAFDPIGISDWNSLFWIAHPGGPAILDAVEAKLSLD
KQKLKATRHILSEYGNMSSACVLFILDEMRKKSLKEGKTTTGEGLDWGVLFGFGPGLTIETVVLHSVQMDSN
>vvi:100255481  stilbene synthase 4
MTIMIQGRDNWWRACKGPATVLAIGTATPDNCLYQSDFADYYFRVTKSEHMTELKKKFNRICDKSMIKKRYIHLTEEMLE
EHPNIGAYMAPSLNIRQEIITAEVPKLGKEAALKALKEWGQPKSKITHLVFCTTSGVEMPGADYKLANLLGLEPSIRRVM
LYHQGCYAGGTVLRTAKDLAENNAGARVLVVCSEITVVTFRGPSENALDSLVGQALFGDGSAAVIIGSDPDISIERPLFQ
LVSAAQTFIPNSAGAIAGNLREVGLTFQLWPNVPSLISENIEKCLTKAFDPIGISDWNSLFWIAHPGGPAILDAVEAKLT
LDKQKLKATRHILSEYGNMSSACVLFILDEMRKKSLKEGKTTTGEGLDWGVLFGFGPGLTIETVVLHSVQMDSN
>vvi:100853526  stilbene synthase 4-like
MASVEEIRNAQRAKGPATVLAIGTATPDNCLYQSDFADYYFRVTKSEHMTELKKKFNRICDKSMIKKRYIHLTEEMLEEH
PNIGAYMAPSLNIRQEIITAEVPKLGKEAALKALKEWGQPKSKITHLVFCTTSGVEMPGADYKLANLLGLEPSVRRVMLY
HQGCYAGGTVLRIAKDLAENNAGARVLVVCSEITVVTFRGPSETALDSLVGQALFGDGSAAVIIGSDPDISIERPLFQLV
SAAQTFIPNSAGAIAGNLREVGLTFQLWPNVPSLISENIEKCLTKAFDPIGISDWNSLFWIAHPGGPAILDAVEAKLNLD
KQKLKATRHILSEYGNMSSACVLFILDEMRKKSLKEGKITTGEGLDWGVLFGFGPGLTIETVVLHSVQMDSN
>vvi:100853590  stilbene synthase 4-like
MASVEEIRNAQRAKGPATILAIGTATPDNCLYQSDFAAYYFRVTKSEHMTELKKKFNRICDKSMIKKRYIHLTEEMLEEH
PNIGAYMAPSLNIRQEIITAEVPKLGKEAALKALKEWGQPKSKITHLVFCTTSGVEMPGADYKLANLLGLEPSVRRVMLY
HQGCYAGGTVLRTAKDLAENNAGARVLVVCSEITVVTFRGPSEDALDSLVGQALFGDGSAAVIVGSDPDISIEQPLFQLV
SAAQTFIPNSAGAIAGNLREVGLTFQLWPNVPSLISENIEKCLTKAFDPIGISDWNSLFWIAHPGGPAILDAVEAKLSLD
KQKLKATRHILSEYGNMSSACVLFILDEMRKKSLKEGKTTTGEGLDWGVLFGFGPGLTIETVVLHSVQMDSN
>vvi:100262321  stilbene synthase 2
MASVEEIRNAQRAKGPATILAIGTATPDHCVYQSDYADYYFRVTKSEHMTELKKKFNRICDKSMIKKRYIHLTEEMLEEH
PNMGAYMAPSLNIRQEIITAEVPKLGKEAALKALKEWGQPKSKITHLVFCTTSGVEMPGADYKLANLLGLETSVRRVMLY
HQGCYAGGTVLRTAKDLAENNAGARVLVVCSEITVVTFRGPSEDALDSLVGQALFGDGSAAVIVGSDPDVSIERPLFQLV
SATQTFIPNSAGAIAGNLREVGLTFHLWPNVPTLISENIEKCLTQAFDPLGISDWNSLFWIAHPGGPAILDAVEAKLNLD
KKKLEATRHVLSEYGNMSSACVLFILDEMRRKSLKGENATTGEGLDWGVLFGFGPGLTIETVVLHSIPMITN
>vvi:100266849  stilbene synthase 6
MASVEEIRNAQRAKGPATILAIGTATPEHCVYQSDYADYYFRVTKSEHMTELKKKFNRICDKSMIKKRYIHLTEEMLEEH
PNIGAYMAPSLNIRQEIITAEVPKLGKEAALKALKEWGQPKSKITHLVFCTTSGVEMPGADYKLANLLGLETSVRRVMLY
HQGCYAGGTVLRTAKDLAENNAGARVLVVCSEITVVTFRGPSEDALDSLVGQALFGDGSAAVIVGSDPDVSIERPLFQLV
SAAQTFIPNSAGAIAGNLREVGLTFHLWPNVPTLISENIEKCLSQAFEPLGIRDWNSLFWIAHPGGPAILDAVEAKLNLE
KKKLEATRHVLSEYGNMSSACVLFILDEMRKKSLKGENATTGEGLDWGVLFGFGPGLTIETVVLHSIPTVSN
>vvi:100258294  stilbene synthase 1-like
MASVEEFRNAQRAKGPATILAIGTATPDHCVYQSDYADYYFRVTKSEHMTELKKKFNRICDKSMIKKHYIHLTEEMLEEH
PNIGAYMAPSLNIRQEIITAEVPKLGKEAALKALKEWGQPKSKITHLVFCTTSGVEMPGADYKLANLLGLETSVRRVMLY
HQGCYAGGTVLRTAKDLAENNAGARVLVVCSEITVVTFRGPSEDALDSLVGQALFGDGSSAVIVGSDPDVSIERPLFQLV
LAAQTFIPNSAGAIAGNLREVGLTFHLWPNVPTLISENIEKCLTQAFDPLGISDWNSLFWIAHPGGPAILDAVEAKLNLE
KKKLEATRHVLSEYGNMSSACVLFILDEMRKKSLKGEKATTGEGLDWGVLFGFGPGLTIETVVLHSIPTVTN
>vvi:100242994  STS; stilbene synthase (EC:2.3.1.95)
MASVEEFRNAQRAKGPATILAIGTATPDHCVYQSDYADYYFRVTKSEHMTELKKKFNRICDKSMIKKRYIHLTEEMLEEH
PNIGAYMAPSLNIRQEIITAEVPRLGRDAALKALKEWGQPKSKITHLVFCTTSGVEMPGADYKLANLLGLETSVRRVMLY
HQGCYAGGTVLRTAKDLAENNAGARVLVVCSEITVVTFRGPSEDALDSLVGQALFGDGSSAVIVGSDPDVSIERPLFQLV
SAAQTFIPNSAGAIAGNLREVGLTFHLWPNVPTLISENIEKCLTQAFDPLGISDWNSLFWIAHPGGPAILDAVEAKLNLE
KKKLEATRHVLSEYGNMSSACVLFILDEMRKKSLKGENATTGEGLDWGVLFGFGPGLTIETVVLHSIPTVTN
>vvi:100253166  stilbene synthase 1-like
MASVEEFRNAQRAKGPATILAIGTATPDHCVYQSDYADYYFRVTKSEHMTELKKKFNRICDKSMIKKRYIHLTEEMLEEH
PNIGAYMAPSLNIRQEIITAEVPRLGRDAALKALKEWGQPKSKITHLVFCTTSGVEMPGADYKLANLLGLETSVRRVMLY
HQGCYAGGTVLRTAKDLAENNAGARVLVVCSEITVVTFRGPSEDALDSLVGQALFGDGSSAVIVGSDPDVSIERPLFQLV
SAAQTFIPNSAGAIAGNLREVGLTFHLWPNVPTLISENIEKCLTQAFDPLGISDWNSLFWIAHPGGPAILDAVEAKLNLE
KKKLEATRHVLSEYGNMSSACVLFILDEMRKKSLKGEKATTGEGLDWGVLFGFGPGLTIETVVLHSVPPVTN
>vvi:100256566  VINST1, PSV25, STS2, VST1; stilbene synthase (EC:2.3.1.95)
MASVEEFRNAQRAKGPATILAIGTATPDHCVYQSDYADYYFRVTKSEHMTELKKKFNRICDKSMIKKRYIHLTEEMLEEH
PNIGAYMAPSLNIRQEIITAEVPRLGRDAALKALKEWGQPKSKITHLVFCTTSGVEMPGADYKLANLLGLETSVRRVMLY
HQGCYAGGTVLRTAKDLAENNAGARVLVVCSEITVVTFRGPSEDALDSLVGQALFGDGSSAVIVGSDPDVSIERPLFQLV
SAAQTFIPNSAGAIAGNLREVGLTFHLWPNVPTLISENIEKCLTQAFDPLGISDWNSLFWIAHPGGPAILDAVEAKLNLE
KKKLEATRHVLSEYGNMSSACVLFILDEMRKKSLKGEKATTGEGLDWGVLFGFGPGLTIETVVLHSVPTVTN
>vvi:100852886  stilbene synthase 1-like
MASVEEFRNAQRAKGPATILAIGTATPDHCVYQSDYADYYFRVTKSEHMTELKKKFNRICDKSMIKKRYIHLTEEMLEEH
PNIGAYMAPSLNIRQEIITAEVPRLGRDAALKALKEWGQPKSKITHLVFCTTSGVEMPGADYKLANLLGLETSVRRVMLY
HQGCYAGGTVLRTAKDLAENNAGARVLVVCSEITVVTFRGPSEDALDSLVGQALFGDGSSAVIVGSDPDVSIERPLFQLV
SAAQTFIPNSAGAIAGNLREVGLTFHLWPNVPTLISENIEKCLTQAFDPLGISDWNSLFWIAHPGGPAILDAVEAKLNLE
KKKLEATRHVLSEYGNMSSACVLFILDEMRKKSLKGEKATTGEGLDWGVLFGFGPGLTIETVVLHSVPMVTN
>vvi:104877274  stilbene synthase 1
MASVEEFRNAQRAKGPATILAIGTATPDHCVYQSDYADYYFRVTKSEHMTELKKKFNRICDKSMIKKRYIHLTEEMLEEH
PNIGAYMAPSLNIRQEIITAEVPRLGRDAALKALKEWGQPKSKITHLVFCTTSGVEMPGADYKLANLLGLETSVRRVMLY
HQGCYAGGTVLRTAKDLAENNAGARVLVVCSEITVVTFRGPSEDALDSLVGQALFGDGSSAVIVGSDPDVSIERPLFQLV
SAAQTFIPNSAGAIAGNLREVGLTFHLWPNVPTLISENIEKCLTQAFDPLGISDWNSLFWIAHPGGPAILDAVEAKLNLE
KKKLEATRHVLSEYGNMSSACVLFILDEMRKKSLKGEKATTGEGLDWGVLFGFGPGLTIETVVLHSVPTVTN
>vvi:100265291  RS; resveratrol synthase
MASVEEFRNAQRAKGPATILAIGTATPDHCVYQSDYADYYFRVTKSEHMTELKKKFNRICDKSMIKKRYIHLTEEMLEEH
PNIGAYMAPSLNIRQEIITAEVPRLGRDAALKALKEWGQPKSKITHLVFCTTSGVEMPGADYKLANLLGLETSVRRVMLY
HQECYAGGTVLRTAKDLAENNAGARVLVVCSEITVVTFRGPSEDALDSLVGQALFGDGSSAVIVGSDPDVSIERPLFQLV
SAAQTFIPNSAGAIAGNLREVGLTFHLWPNVPTLISENIEKCLTQAFDPLGISDWNSLFWIAHPGGPAILDAVEAKLNLE
KKKLEATRHVLSEYGNMSSACVLFILDEMRKKSLKGEKATTGEGLDWGVLFGFGPGLTIETVVLHSIPTVTN
>vvi:100244220  stilbene synthase 2-like
MASVEDIRNAQHAKRLATILVIGTATPDNYAYQSDYADYYFRVTKSEHMTDLKKKFNRICEKSMIKKRYIHLTEEMLEEH
PNMGAYMAPSLNIRQEIITTEVPKLGKEATLKALKEWGQPKSKITHLVFCTTSGVEMPGADYKLANLLGLETSVRRVMLY
HQGCYAGGTVLRTAKDLAENNAGARVLVVCSEITVVTFRGPSETHLHSLVGQALFGDGSTTIIVGSDPDTSIERPLFQLI
SAAQTFIPNTQGAIVGNLREVGLTFHLWPNVPTLISENIEKCLTQAFAPLGISDWNSLFWIAHPGGPAILDAVEAKLNLE
KKKLEATRHIFSEYGNMSSACVLFILDEMRKKSLKEERTTTGKELD
>vvi:100241164  stilbene synthase 6-like
MASVEEIRNAQRAKGPATILAIGTATPDHCVYQSDYADYYFRVTKSEHMTELKKKFNRICEKSMIKKRYIHLTEKMLEEH
PNIGAYMAPSLNIRQEIITAEIPKLGKEAALKALKEWGQPKSKITHLVFCTTSGVEMPGADYKLANLLGLDNSVRRVMLY
HQGCHAGGTVLRTAKDLAENNAGARVLVVCSEVTVVTFRGPSEDALDSLVGQVLFGDGSAAVIVGSDPDISIERPLFQLI
SAAQTFIPNSQGAIAGNLREVGLTFHLWPSVPTLISENIEQCLTKAFDPLGISDWNSLFWIAHPGGPAILDAVEAKLNLE
KKKLEATRHVLSEYGNMSSACVLFILDEMRKKSLKKENITTGEGLDWGVLFGFGPGLTIETVVLHSVATGTN
>vvi:100263437  stilbene synthase 1
MASVEEIRNAQRAKGPATILAIGTATPDNCIYQSDYADYYFRVTKSEHMTELKKKFNRICEKSMIKKRYIHLTEKMLEEH
PNIGAYMAPSLNIRQEIITAEIPKLGKEAALKALKEWGQPKSKITHLVFCTTSGVEMPGADYKLANLLGLDNSVRRVMLY
HQGCHAGGTVLRTAKDLAENNAGARVLVVCSEITVVTFRGPSEEALDSLVGQVLFGDGSAAVIVGSDPDLSIERPHFQLI
SAAQTFIPNSQGAIAGNLREVGLTFHLWPSVPTLISENIEKCLTQAFDPLGISDWNSLFWIAHPGGPAILDAVEAKLNLE
KKKLEATRHVLSEYGNMSSACVLFILDEMRKKSLKREKATTGDGLDWGVLFGFGPGLTIETVVLRSIPTVIN
>vvi:100264173  stilbene synthase 5-like
MASIEEIRNAQRAKGPATILAIGTATPDHCVYQSDYADYYFRVTKSEHMTELKKKFNRICDKSMIKKRYIHLTEEMLEEH
PNIGAYMAPSLNIRQEIITAEVPKLGKEAALKALKEWGQPKSKITHLVFCTTSGVEMPGADYKLANLLGLETSVRRVMLY
HQGCYAGGTVLRTAKDLAENNAGARVLVVCSEITVVTFRGPSEDALDSLVGQALFGDGSAAVIVGSDPDVSIERPLFQLV
SAAQTFIPNSAGAIAGNLREVGLTFHLWPNVPTLISENIEKCLNQAFDPLGISDWNSLFWIAHPGGPAILDAVEAKLNLE
KKKLEATRHVLSEYGNMSSACVLFILDEMRKKSLKGEKATTGDGLDWGVLFGFGPGLTIETVVLHSVPMVTN
>vvi:100264844  stilbene synthase 5
MASIEEIRNAQRAKGPATILAIGTATPDHCVYQSDYADYYFRVTKSEHMTELKKKFNRICDKSIIKKRYIHLTEEMLEEH
PNIGAYMAPSLNIRQEIITAEVPKLGKEAALKALKEWGQPKSKITHLVFCTTSGVEMPGADYKLANLLGLETSVRRVMLY
HQGCYAGGTVLRTAKDLAENNAGARVLVVCSEITVVTFRGPSEDALDSLVGQALFGDGSAAVIVGSDPDVSIERPLFQLV
SAAQTFIPNSAGAIAGNLREVGLTFHLWPNVPTLISENIEKCLNQAFDPLGISDWNSLFWIAHPGGPAILDAVEAKLNLE
KKKLEATRHVLSEYGNMSSACVLFILDEMRKKSLKGEKATTGDGLDWGVLFGFGPGLTIETVVLHSVPMVTN
>vvi:100266562  stilbene synthase 2
MASVEDIRNAQRAKGPATILAIGTATPDNCVYQSDYADYYFRVTKSEHMTDLKKKFNRICEKSMIKKRYIHLTEEMLEEH
PNMGAYMAPSLNIRQEIITAEVPKLGKEAALKALKEWGQPKSKITHLVFCTTSGVEMPGADYKLANLLGLETSVRRVMLY
HQGCYAGGTVLRTAKDLAENNAGARVLVVCSEITVVTFRGPSETHLDSLVGQALFGDGSAAVIVGSDPDTSIERPLFQLV
SAAQTFIPNTQGAIAGNLREVGLTFHLWPNVPTLISENIEKCLTQAFGPLGISDWNSLFWIAHPGGPAILDAIEAKLNLE
KKKLEATRHILSEYGNMSSACVLFILDEMRKKSLKEERTTTGEGLDWGVLFGFGPGLTIETVVLHSVAGATN
>vvi:100240862  stilbene synthase 2-like
MASVEDIRNAQRAKGPATILAIGTATPDNCVYQSDYADYYFRVTKSEHMTDLKKKFNRICEKSMIKKRYIHLTEEMLEEH
PNMGAYMAPSLNIRQEIITAEVPKLGKEAALKALKEWGQPKSKITHLVFCTTSGVEMPGVDYKLANLLGLETSVRRVMLY
HQGCYAGGTVLRTAKDLAENNAGARVLVVCSEITVVTFRGPSETHLDSLVGQALFGDGSAAVIVGSDPDTSIERPLFQLV
SAAQTFIPNTQGAIAGNLREVGLTFHLWPNVPTLISENIEKCLTQAFDPLGISDWNSLFWIAHPGGPAILDAIEAKLNLE
KKKLEATRHILSEYGNMSSACVLFILDEMRKKSLKEERTTTGEGLDWGVLFGFGPGLTIETVVLHSVVGATN
>vvi:100246283  stilbene synthase 5
MASIEEIRNAQRAKGPATILAIGTATPDHCVYQSDYADYYFRVTKSEHMTELKKKFNRICDKSMIKKRYIHLTEEMLEEH
PNIGAYMAPSLNIRQEIITAEVPKLGKEAALKALKEWGQPKSKITHLVFCTTSGVEMPGADYKLANLLGLETSVRRVMLY
HQGCYAGGTVLRTAKDLAENNVGARVLVVCSEITVVTFRGPSEDALDSLVGQALFGDGSAAVIVGSDPDVSIERPLFQLV
SAAQTFIPNSAGAIAGNLREVGLTFHLWPNVPTLISENIEKCLSQAFDPLGISDWNSLFWIAHPGGPAILDAVEAKLNLE
KKKLEATRHVLSEYGNMSSACVLFILDEMRKKSLKGENATTGEGLDWGVLFGFGPGLTIETVVLHSIPMVSN
>vvi:100250301  Stilbene synthase 5
MASVEEIRNAQRAKGPATILAIGTATPDHCVYQSDYADYYFKVTKSEHMTELKKKFNRICDKSMIKKRYIHLTEEMLEEH
PNIGAYMAPSLNIRQEIITAEVPKLGKEAALKALKEWGQPKSKITHLVFCTTSGVEMPGADYKLANLLGLETSVRRVMLY
HQGCYAGGTVLRTAKDLAENNAGARVLVVCSEITVVTFRGPSEDALDSLVGQALFGDGSAAVIVGSDPNVSIERPLFQLV
SAAQTFIPNSAGAIAGNLREVGLTFHLWPNVPTLISENIEKCLSQAFDPLGISNWNSLFWIAHPGGPAILDAVEAKLNLE
KKKLEATRHVLSEYGNMSSACVLFILDEMRKKSLKGEKATTGEGLDWGVLFGFGPGLTIETVVLHSVPMVTN
>vvi:100261661  stilbene synthase 1
MASVEEIRNAQRAKGPATILAIGTATPDHCVYQSDYADYYFRVTKSEHMTELKKKFNRICDKSMIKKRYIHLTEEMLEEH
PNIGAYMAPSLNIRQEIITAEVPKLGKEAALKALKEWGQPKSKITHLVFCTTSGVEMPGADYKLANLLGLETSVRRVMLY
HQGCYAGGTVLRTAKDLAENNAGARVLVVCSEITVVTFRGPSEDALDSLVGQALFGDGSAAVIVGSDPDISIERPLFQLV
SAAQTFIPNSAGAIAGNLREVGLTFHLWPNVPTLISENIEKCLTKAFDPLGISDWNSLFWIAHPGGPAILDAVEAKLNLE
KKKLEATRHVLSEYGNMSSACVLFILDEMRKKSLKGEKATTGEGLDWGVLFGFGPGLTIETVVLHSIPTVTN
>vvi:100249839  stilbene synthase 3
MASVEDIRNAQRAKGPATILAIGTATPDHCVYQSDYADYYFRVTKSEHMTELKKKFNRICDKSMIKKRYIHLTEEMLEEH
PNIGAYMAPSLNIRQEIITAEVPKLGKEAALKALKEWGQPKSKITHLVFCTTSGVEMPGADYKLANLLGLETSVRRVMLY
HQGCYAGGTVLRTAKDLAENNAGARVLVVCSEITVVTFRGPSEDALDSLVGQALFGDGSAAVIVGSDPDISIERPLFQLV
SAAQTFIPNSAGAIAGNLREVGLTFHLWPNVPTLISENIEKCLTKAFDPLGISDWNSLFWIAHPGGPAILDAVEAKLNLE
KKKLEATRHVLSEYGNMSSACVLFILDEMRKKSSKGEKATTGEGLDWGVLFGFGPGLTIETVVLHSIPTVTN
>vvi:100217471  STS, PSV368; stilbene synthase (EC:2.3.1.95)
MASVEEFRNAQRAKGPATILAIGTATPDHCVYQSDYADYYFRVTKSEHMTELKKKFNRICDKSMIKKRYIHLTEEMLEEH
PNIGAYMAPSLNIRQEIITAEVPKLGKEAALKALKEWGQPKSKITHLVFCTTSGVEMPGADYKLANLLGLETSVRRVMLY
HQGCYAGGTVLRTAKDLAENNAGARVLVVCSEITVVTFRGPSEDALDSLVGQALFGDGSAAVIVGSDPDVSIERPLFQLV
SAAQTFIPNSAGAIAGNLREVGLTFHLWPNVPTLISENVEKCLTQAFDPLGISDWNSLFWIAHPGGPAILDAVEAKLNLD
KKKLEATRHVLSEYGNMSSACVLFILDEMRKKSHKGEKATTGEGLDWGVLFGFGPGLTIETVVLHSIPMVTN
>vvi:100245181  stilbene synthase 3
MASIEEIRNAQRAKGPATILAIGTATPDHCVYQSDYADYYFRVTKSEHMTELKKKFNRICDKSMIKKRYIHLTEEMLEEH
PNIGAYMAPSLNIRQEIITAEVPKLGKEAALKALKEWGQPKSKITHLVFCTTSGVEMPGADYKLANLLGLETSVRRVMLY
HQGCYAGGTVLRTAKDLAENNAGARVLVVCSEITVVTFRGPSEDALDSLVGQALFGDGSAAVIVGSDPDVSIERPLFQLV
SAAQTFIPNSAGAIAGNLREVGLTFHLWPNVPTLISENIEKCLTQAFDPLGISDWNSLFWIAHPGGPAILDAVEAKLNLD
KKKLEATRHVLSEYGNMSSACVLFILDEMRKKSLKGEKATTGEGLDWGVLFGFGPGLTIETVVLHSIPMVSN
>vvi:100259169  stilbene synthase 2
MASVEEIRNAQRAKGPATILAIGTATPDHCVYQSDYADYYFRVTKSEHMTALKKKFNRICDKSMIKKRYIHLTEEMLEEH
PNIGAYMAPSLNIRQEIITAEVPKLGKEAALKALKEWGQPKSKITHLVFCTTSGVEMPGADYKLANLLGLEPSVRRVMLY
HQGCYAGGTVLRTAKDLAENNAGARVLVVCSEITVVTFRGPSEDALDSLVGQALFGDGSAAVIVGSDPDISIERPLFQLV
SAAQTFIPNSAGAIAGNLREVGLTFHLWPNVPTLISENIEKCLTQAFDPLGISDWNSLFWIAHPGGPAILDAVEAKLNLD
KKKLEATRHVLSEYGNMSSACVLFILDEMRRKSLKGERASTGEGLDWGVLFGFGPGLTIETVVLHSIPMVTN
>vvi:100853406  stilbene synthase 2
MASVEEIRNAQRAKGPATILAIGTATPDHCVYQSDYADYYFRVTKSEHMTALKKKFNRICDKSMIKKRYIHLTEEMLEEH
PNIGAYMAPSLNIRQEIITAEVPKLGKEAALKALKEWGQPKSKITHLVFCTTSGVEMPGADYKLANLLGLEPSVRRVMLY
HQGCYAGGTVLRTAKDLAENNAGARVLVVCSEITVVTFRGPSEDALDSLVGQALFGDGSAAVIVGSDPDISIERPLFQLV
SAAQTFIPNSAGAIAGNLREVGLTFHLWPNVPTLISENIEKCLTQAFDPLGISDWNSLFWIAHPGGPAILDAVEAKLNLD
KKKLEATRHVLSEYGNMSSACVLFILDEMRKKSLKGERATTGEGLDWGVLFGFGPGLTIETVVLHSIPMVTN
>vvi:100855299  stilbene synthase 2
MASVEEIRNAQRAKGPATVLAIGTATPDNCLYQSDFADYYFRVTKSEHMTELKKKFNRICDKSMIKKRYIHLTEEMLEEH
PNIGAYMAPSLNIRQEIITAEVPKLGKEAALKALKEWGQPKSKITHLVFCTTSGVEMPGADYKLANLLGLEPSVRRVMLY
HQGCYAGGTVLRTAKDLAENNAGARVLVVCSEITVVTFRGPSEDALDSLVGQALFGDGSAAVIVGSDPDISIERPLFQLV
SAAQTFIPNSAGAIAGNLREVGLTFHLWPNVPTLISENIEKCLTQAFDPLGISDWNSLFWIAHPGGPAILDAVEAKLNLD
KKKLEATRHVLSEYGNMSSACVLFILDEMRKKSLKGERATTGEGLDWGVLFGFGPGLTIETVVLHSIPMVTN
>bvg:104897756  chalcone synthase-like
MASIQEIRNSHRANGPATILAIGTANPPNEMYQADYPDFYFRATNNEHMTDLKAKFKRICEKSMIKKRYMHITEEMLKEN
SNLCDYNASSLNFRQLILASEVPKLGKEAALKAIEEWGQSKSKITHVLFCTNSGVDIPGADYQLIKLLGLHSSVKRLILC
QEGCHSGAMVLRIAKDMVENNRGARVLVVCSESTVICFRGPTDAHMDSMVAQALFGDGAAAMIVGADPDESIERPIFKLV
WTAQAILPDSEGAIEGHIREAGMDIRLSSDVPKLISNSIKNALVEAFDPIGLEINDRNSFFWIAHPGGPAILDKVEAELG
LEENKLSTTRHVLSEFGNMWSACMIFILDEMRKRSLKECKTTTGEGLDWGVMVGLGPGITVETIVIHSVPLS
>bvg:104887630  chalcone synthase 2-like
MESIQQIRDAQRAFGPACILGIGKAHPPNYIFQKDYPDYYFRVTNSEHKVELKEKFKRICEKTMITKRHFYLTEEILKAN
PSMLTYGEPSHDARRAMTIEYVPKLGVEAAEGALKEWGQPKSKITHLIVYTTLALSMPGTDYEIAKLLKLDPSVHRMVLY
LVGCHAGPHILKHAKDIVENNKGARVLVVCSEITAVNFHGPSENHIDSLVGQALFGDGAAAVVVGADPDLSIERPLFQLV
HAIQATIPDTAGPASEIIEMGQTFHLRRDLPFFVSKNVEECLVKAFKPIGISDWNKLFWIAHNGGPAVLDQTEAELGLNK
DKLEVTRHVLSEYGNMASVGVIIMMDEMRKKALKEGKATTGLGLDWGVMFGFGPGMTIETLVLRSVPLEA
>bvg:104887632  chalcone synthase 2-like
MESIQQIRDAQRATGAACILGIGKAHPPHFIYQKDYPDYYFKVTNSEHKVELKEKFKRICEKTMITKRHFYLTEEILKAN
PSMLTYGEPSHDARRAMTIDYVPKLGVEAAEEALKEWGQPKSKITHLIVYTTLALSMPGTDYEIAKLLKLDPSVHRMVLY
LVGCHAGPHILKHAKDIVENNKGARVLVVCSEITAVNFHGPSENHIDSLVGQALFGDGAAAVVVGADPDLSIEKPLFQLV
HAIQATIPDTAGPASEIIEMGQTFHLRRDLPFFVSKNVEECLVKAFKPIGISDWNKLFWIAHNGGPAVLDQTEAELGLNK
DKLEVTRHVLSEYGNMASVGVIIMMDEMRKKALKEGKATTGLGLDWGVMFGFGPGMTIETLVLRSVPLEA
>tcc:TCM_024558  Chalcone synthase
MALPENFGRQKQAQSAATILSIGTANPVFCISQIDYPDYYFRVTKSEHMTQLKGKFKQICEKSMIRKRHFVLTEEILKKN
ASISTYDDPSLDARREIAFAQVPKLAMEAASKAIQEWGQPKSQITHLIFSSLSGMDMPGADYHLTKLLGLPSSVKRIMLN
FQPCYASGTILRMAKDIAENNAGARILVVSTEISIGAFHGPNEHDIASLIGQAIVGDGAAAMIVGADPDVLNERPLFQIV
STAQNIIPGSGGAIEGHVREAGYSIQLSKDVPKLIANNLESCLSEALSPISINDWNSFFWIVHPGGSAILDQIEIKLGLK
KEKLLATRHVLSEFGNMSVACVLFILDEMKKKSLEKGKATTGEGLEWGLLIGFGSGITLETVVLRSFPITITHP
>cic:CICLE_v10025804mg  hypothetical protein
MVTMEEIRKAQRAEGLATILAISTATPPNCVIQADYPDYYFGITNSEHMTELKEKFKLLCEKSMIRKRHMCLTEEILKAN
PNMCLHMGTSLDARQDISLVEVPKLGKEAATKAIKEWGQPKSNITHLIFCTSAGVDMPGADYQLTRLIGLNPDVKRMMIY
QQGCYAGATILRLAKDLAENNKGSRVLVVCSENTIPTFRGPSYTHIDSLVGQALFADGAAALIVGADPDTSIERPLYHIV
SASQTLLPDSDGAIEGHIREAGLTVHLKKDVPEFFSANIEKSLVDAFTPIGISDWNSIFWIAHPGGPAILDQVEAKLGLR
KDKLRASRHVMSEYGNMSSACVLFILDEMRNKCLEEGKATTGEGLDWGVLFGFGPGLTVETVVLHSLPIEA
>cic:CICLE_v10025807mg  hypothetical protein
MVTMEEIRKAQRAEGLATILAISTATPPNCVIQADYPDYYFGITNSEHMTELKEKFKLLCEKSMIRKRHMCLTEEILKAN
PNMCLHMGTSLDARQDISLVEVPKLGKEAATKAIKEWGQPKSNITHLIFCTSAGVDMPGADYQLTRLIGLNPDVKRMMIY
QQGCYAGATILRLAKDLAENNKGSRVLVVCSENTIPTFRGPSYTHIDSLVGQALFADGAAALIVGADPDTSIERPLYHIV
SASQTLLPDSDGAIEGHIREAGLTVHLKKDVPEFFSANIEKSLVDAFTPIGISDWNSIFWIAHPGGPAILDQVEAKLGLR
KDKLRASRHVMSEYGNMSSACVLFILDEMRNKCLEEGKATTGEGLDWGVLFGFGPGLTVETVVLHSLPIEA
>cit:102611283  acridone synthase 2-like
MVTMEEIRKAQRAEGLATILAISTATPPNCVIQADYPDYYFGITNSEHMTELKEKFKLLCEKSMIRKRHMCLTEEILKAN
PNMCLHMGTSLDARQDISLVEVPKLGKEAATKAIKEWGQPKSNITHLIFCTSAGVDMPGADYQLTRLIGLNPDVKRMMIY
QQGCYAGATILRLAKDLAENNKGSRVLVVCSENTIPTFRGPSYTHIDSLVGQALFADGAAALIVGADPDTSIERPLYHIV
SASQTLLPDSDGAIEGHIREAGLTVHLKKDVPEFFSANIEKSLVDAFTPIGISDWNSIFWIAHPGGPAILDQVEAKLGLR
KDKLRASRHVMSEYGNMSSACVLFILDEMRNKCLEEGKATTGEGLDWGVLFGFGPGLTVETVVLHSLPIEA
>cit:102618836  acridone synthase 2-like
MVTMEEIRKAQRAEGLATILAISTATPPNCVIQADYPDYYFGITNSEHMTELKEKFKLLCEKSMIRKRHMCLTEEILKAN
PNMCLHMGTSLDARQDISLVEVPKLGKEAATKAIKEWGQPKSNITHLIFCTSAGVDMPGADYQLTRLIGLNPDVKRMMIY
QQGCYAGATILRLAKDLAENNKGSRVLVVCSENTIPTFRGPSYTHIDSLVGQALFADGAAALIVGADPDTSIERPLYHIV
SASQTLLPDSDGAIEGHIREAGLTVHLKKDVPEFFSANIEKSLVDAFTPIGISDWNSIFWIAHPGGPAILDQVEAKLGLR
KDKLRASRHVMSEYGNMSSACVLFILDEMRNKCLEEGKATTGEGLDWGVLFGFGPGLTVETVVLHSLPIEA
>cit:102619137  acridone synthase 2-like
MVTMEEIRKAQRAEGLATILAISTATPPNCVIQADYPDYYFGITNSEHMTELKEKFKLLCEKSMIRKRHMCLTEEILKAN
PNMCLHMGTSLDARQDISLVEVPKLGKEAATKAIKEWGQPKSNITHLIFCTSAGVDMPGADYQLTRLIGLNPDVKRMMIY
QQGCYAGATILRLAKDLAENNKGSRVLVVCSENTIPTFRGPSYTHIDSLVGQALFADGAAALIVGADPDTSIERPLYHIV
SASQTLLPDSDGAIEGHIREAGLTVHLKKDVPEFFSANIEKSLVDAFTPIGISDWNSIFWIAHPGGPAILDQVEAKLGLR
KDKLRASRHVMSEYGNMSSACVLFILDEMRNKCLEEGKATTGEGLDWGVLFGFGPGLTVETVVLHSLPIEA
>mus:103987271  chalcone synthase 2-like
MAKVEEIRRSQRAEGPATVLAIGTANPANVVYQADYPDYYFRITRSNHLPELKQKFKRMCDKTMIRKRYMFLNEEILKAY
PNIGAYMAPSLDVRRDIMAVEVPKLAMQAAVKAIEEWGHPKSRITHLVFCTTVSFDLPGHDYQLVKLLGLNLSINRFTLS
QHGCFAGGTVLRLAKDIAENNRGARVLVVCSELTTVTFRGAAETHLDNLVGQALFGDGAAAVIIGADPDPATERPLFQLV
SASQTLLPDSDGAIEGHLKEVGLTFHLLRDVPRIIAKNIEQNLVEAFEPLGISDWNSIFWIAHPGGPAILDAMEAKLGLG
KAKLKATRQVMTEYGNMSSACVLFILDEMRKRSAEDGKATTGEGLEWGVLYGFGPGLTVETVVLRSVAISSR
>mus:103987272  chalcone synthase 4-like
MAKVEEIRRSQRAEGPATVLAIGTSNPDNVVYQADYPDYYFRITKSNHLPELKQKFKRICEKTMIRKRYMFLNEEILKAN
PNIAEYMAPSMDVRRDILAVEVPKLAKEAAVKAIEEWGHPKSRITHLVFCTTASFDSPGHDYQLVKLLGLSPSINRFTLS
HHGCFAGGTVLRLAKDLAENNRGARVLVVCSELTAVTFRGATETHLDNLVGQALFGDGAAAVIIGADPDGATERPLFQLV
SASQTLLPDSDGAIEGHLKEVGLTFHLLKDVPRIIAKNIEQNLVEAFESLGISDWNSIFWIVHPGGSAILDAMEAKLGLE
KEKLKATRQVMTEYGNMYSACVLFILDEMRKRSAEDGKATTGDGLEWGVLYGFGPGLTVETVVLRSVAISSR
>sbi:SORBI_07g004700  SORBIDRAFT_07g004700, Sb07g004700; hypothetical protein
MTTGKVTLEAVRKAQRAEGPATVLAIGTATPANCVYQADYPDYYFRVTKSEHLTDLKEKFKRICHKSMIRKRYMHLTEDI
LEENPNMSSYWAPSLDARQDILIQEIPKLGAEAAEKALKEWGQPRSRITHLVFCTTSGVDMPGADYQLIKLLGLCPSVNR
AMMYHQGCFAGGMVLRLAKDLAENNRGARVLIVCSEITVVTFRGPSESHLDSLVGQALFGDGAAAVIVGADPSEPAERPL
FHLVSASQTILPDSEGAIEGHLREVGLTFHLQDRVPQLISMNIERLLEDAFAPLGISDWNSIFWVAHPGGPAILNMVEAK
VGLDKARMCATRHILAEYGNMSSVCVLFILDEMRNRSAKDGHTTTGEGMEWGVLFGFGPGLTVETIVLHSVPITTVAA
>sita:101773427  chalcone synthase 1-like
MAAKVTVEEVRKAQRAEGPASVLAIGTVTPPNCVYQADYADYYFRVTKSEHMTELKEKFKRICRKSMIQKRYMHLTEDIL
LENPNMASYSAPSLNARQAILVEEVPKLGAAAAEKALKEWGQPRSQITHIIFCTTSGVDMPGADSRIIKLLGLDPSVKRV
MLYHQGCFAGGMVLRIAKDLAENNRGARVLIVCSEITVVTFRGPSEAHLDSLVGQALFGDGAAAVIVGADPDEHVERPLF
QMVSASETILPNSDGAIEGHLREVGLTFHLQERVPELISSNIERLLEESFKPLGISDWNSIFWVAHPGGPAILNAVESKA
GIDKARLRATRQVLSEYGNMSSACVLFILDEMRKFSAEDGRATTGEGMDWGVLFGFGPGLTVETVVLHSVPITTGHAA
>sita:101774657  chalcone synthase 1-like
MAAKVTVEEVRKAQRAEGPASVLAIGTVTPPNCVYQADYADYYFRVTKSEHMTELKEKFKRICRKSMIQKRYMHLTEDIL
LENPNMASYSAPSLNARQDILVEEVPKLGAAAAEKALKEWGQPRSQITHIIFCTTSGVDMPGADSRIIKLLGLDPSVKRV
MLYHQGCFAGGMVLRIAKDLAENNRGARVLIVCSEITVVTFRGPSEAHLDSLVGQALFGDGAAAVIVGADPDEHVERPLF
QMVSASETILPNSDGAIEGHLREVGLTFHLQERVPELISSNIERLLEESFKPLGISDWNSIFWVAHPGGPAILNAVESKA
GIDKARLRATRQVLSEYGNMSSACVLFILDEMRKFSAEDGRATTGEGMDWGVLFGFGPGLTVETVVLHSVPITTGHAA
>sita:101774247  chalcone synthase 1-like
MAAKVTVEEVRKAQRAEGPASVLAIGTVTPPNCVYQADYADYYFRVTKSEHMTELKEKFKRICRKSMIQKRYMHLTEDIL
LENPNMASYSAPSLNARQDILVEEVPKLGAAAVEKALKEWGQPRSQITHIIFCTTSGVDMPGADSRIIKLLGLDPSVKRV
MLYHQGCFAGGMVLRIAKDLAENNRGARVLIVCSEITVVTFRGPSEAHLDSLVGQALFGDGAAAVIVGADPDEHVERPLF
QMVSASETILPNSDGAIEGHLREVGLTFHLQERVPELISSNIERLLEESFKPLGISDWNSIFWVAHPGGPAILNAVESKA
GIDKARLRATRQVLSEYGNMSSACVLFILDEMRKFSAEDGRATTGEGMDWGVLFGFGPGLTVETVVLHSVPITTGHAA
>ats:F775_11968  Chalcone synthase 1
MGAATNCLLFGGRGTGDKSHIRKRYMHLTEEMLEENPNMCTFMAPSLSARRAIAVPLVPKLGKEAAEKAIREWGQPLSKI
THLIFCSTSGVDLPGADFHLTKMLGLRPSVKRFMMYQQGCFAGGMVLRLAKDLAENNGGARVLVVCSENTVLFGDGAAAV
IVGADPDESTERPLFQLVSASQTILPESEGAIGGQLLEAGLTFHLRKNVPILISKNIERALEDAFKPLGIHDWNSIFWVT
HPGGPAILSMIEAKVKLNKERMRATRHVLSEYGNMSSACLFFVLDEMRRRSSEDGHATTGEGMDWGVLFGFGPGLTVETI
VLHSVPIASL
>dosa:Os07t0214900-00  Os07g0214900; Similar to Chalcone synthase C2 (EC 2.3.1.74) (Naringenin-chalcone synthase C2).
MVTSTVKLEEVRRMQRAEGMAAVLAIGTATPANCVYQTDYPDYYFRVTNSEHLTNLKERFQRMCESSQIRKRYTHLTEEI
LQENPSMCVFTAPSLDARQDMVVAEVPKLGKAAAEEAIKEWGQPMSRITHLVFCTTNGVDMPGADYQVAKMLGLPTSVKR
LMMYQQGCFAGGTVLRVAKDLAENNRGARVLVVCSEIMAMAFRGPSESHLDSLVGHALFGDGAAAVIVGSDPDEAADERP
LFQIVSASQTILPGTEDAIVGHLREVGLTFHLPKDVPEFISDSVEGALTDAFMPLGVHDWNSIFWVVHPGGPAILDQVEE
KVALHKARMRASRNVLSEYGNMASATVLFVLDEMRKLSADDGHATTGEGMDWGVLFGFGPGLTVETIVLHSVPITAAAPL
IMQ
>osa:4342725  CHS2, OJ1116_C08.125, OsCHS2; chalcone synthase 2
MVTSTVKLEEVRRMQRAEGMAAVLAIGTATPANCVYQTDYPDYYFRVTNSEHLTNLKERFQRMCESSQIRKRYTHLTEEI
LQENPSMCVFTAPSLDARQDMVVAEVPKLGKAAAEEAIKEWGQPMSRITHLVFCTTNGVDMPGADYQVAKMLGLPTSVKR
LMMYQQGCFAGGTVLRVAKDLAENNRGARVLVVCSEIMAMAFRGPSESHLDSLVGHALFGDGAAAVIVGSDPDEAADERP
LFQIVSASQTILPGTEDAIVGHLREVGLTFHLPKDVPEFISDSVEGALTDAFMPLGVHDWNSIFWVVHPGGPAILDQVEE
KVALHKARMRASRNVLSEYGNMASATVLFVLDEMRKLSADDGHATTGEGMDWGVLFGFGPGLTVETIVLHSVPITAAAPL
IMQ
>jcu:105630228  chalcone synthase 3
MAAVTVDQIRKAQRAEGPATVLAIGTATPANCVIQADYPDYYFRITKSDHLTELKEKFKRMCDKSMIKKRYMYLNEEILK
ENPSMCAYWEPSLDARQDIVVVEVPKLGKEAAAKAIKEWGQPKSKITHLIFCTTSGVDMPGCDYQLTKLLGLRPSVKRFM
MYQQGCYAGGTVLRLAKDLAENNKGARVLVVCSEITAVTFRGPSDTHLDSLVGQALFGDGAGALIVGADPDTSVERPLFE
LVSAAQTILPDSDGAIDGHLREVGLTFHLLKDVPGLISKNIEKSLVEAFTPIGINDWNSIFWIAHPGGPAILDQVEAKLS
LKPEKMKATRHVLSEYGNMSSACVLFILDEMRKKSIEEGKATTGEGLEWGVLFGFGPGLTVETIVLHSVAT
>rcu:8273082  chalcone synthase 2
MIKKRYMHVNEEILKENPNMCAYWEPSLDARQDIVVVEVPKLGKEAAAKAIKEWGQPKSKITHLIFCTTSGVDMPGCDYQ
LTKLLGLRPSVKRFMMYQQGCYAGGTVIRLAKDLAENNKGARVLVVCSEITAVTFRGPSDKHLDSLVGQALFGDGAGALI
VGSDPDTSVERPLFQLVSAAQTILPDSDGAIDGHLREVGLTFHLLKDVPGLISKNIEKSLVEAFSPIGINDWNSIFWIAH
PGGPAILDQVEAKLSLKPEKMRATRQVLSEYGNMSSACVLFILDEMRKKSVEEGKPTTGEGLDWGVLFGFGPGLTVETVV
LHSVPTETATN
>mus:103987502  chalcone synthase 2-like
MADLQEIRRSQRAGGPAAVLAIGTATPANVLYQADYPDYYFRITKSDHLTELKEKFKRMCDKSMIRKRYMHLNEEILKEN
PNICAYMAPSLDARQDIVVVEIPKLGKEAAVKAIKEWGQPKSKITHLVFCTTSGVDMPGADYQLTRLLGLRPSVNRLMMY
QQGCFAGGTVLRLAKDLAENNRGARVLVVCSEITAVTFRGPSESHLDSLVGQALFGDGAAAIIVGADPDPAIERPLFQIV
SASQTIVPDSEGAIDGHLREVGLTFHLLKDVPGLISKNIEKSLVEAFKPLGIDDWNSIFWIAHPGGPAILDQVEAKIGLQ
KEKMQATRRVLSEYGNMSSACVLFILDEMRNRSAADGKATTGEGLKWGVLFGFGPGLTVETVVLHSMPIVAN
>egu:105050962  chalcone synthase 2
MAKVLLEEIRSSQRAEGPATILAIGTATPANVVYQADYPDYYFRITKSEHLTDLKEKFKRMCDKSMIRKRYMHLSEEILK
ENPNICAYMAPSLDARQDVVVVEVPKLGKEAAVKAIKEWGQPKSKITHLVFCTTSGVDMPGADYQLTKLLGLRPSVNRLM
MYQQGCFAGGTVLRLAKDLAENNRGARVLVVCSEITAVTFRGPSESHLDSLVGQALFGDGAAAIIVGADPDPAIERPLFQ
LVSASQTILPDSEGAIDGHLREVGLTFHLLKDVPGLISKNIHKSLVEAFVPLGISDWNSIFWIAHPGGPAILDQVEAKLG
LEKEKMRATRHVLSEYGNMSSACVLFILDEMRRRSAEEGKATTGEGLEWGVLFGFGPGLTVETVVLHSLPISTR
>pda:103712379  chalcone synthase 1
MAKVEEIRSSQRAEGPATILAIGTATPANVVYQADYPDYYFRITKSEHLTDLKEKFKRMCDKSMIRKRYMHLNEEILKEN
PNVCAYMAPSLDARQDMVVVEVPKLGKEAAVKAIKEWGQPKSRITHLVFCTTSGVDMPGADYQLTKLLGLRPSVNRLMMY
QQGCFAGGTVLRLAKDLAENNRGARVLVVCSEITAVTFRGPSESHLDSLVGQALFGDGAAAIIIGADPDPAIERPLFQLV
SASQTILPDSEGAIDGHLREVGLTFHLLKDVPGLISKNVEKSLAEAFAPLGISDWNSIFWIAHPGGPAILDQVEAKLGLE
KEKMRATRHVLSEYGNMSSACVLFILDEMRRRSAEDGKATTGEGLEWGVLFGFGPGLTVETVVLHSLPVSAR
>pda:103720326  chalcone synthase C2
MAKVEEIRRSQRSDGPATILAIGTATPANAVYQADYPDYYFRITKSEHLTDLKEKFKRMCDKSMIRKRYMHLNEEILKEN
PHICAYMAPSLDARQDMVVVEVPRLGKEAAAKAIKEWGQPKSRITHLVFCTTSGVDMPGADYQLTKLLGLRPSVNRLMMY
QQGCFAGGTVLRVAKDLAENNRGARVLVVCSEITAVTFRGPSESHLDSLVGQALFGDGAAAVIIGADPDPAVERPLFQLV
SASQTILPDSEGAIDGHLREVGLTFHLLKDVPGLISKNIGKSLVEAFAPLGISDWNSIFWIAHPGGPAILDQVEAKLGLE
KEKMRATRHVLSEYGNMSSACVLFILDEMRKRSAEDGKATTGEGLDWGVLFGFGPGLTVETVVLHSLPIAAH
>egu:105060373  chalcone synthase 1-like
MAKVEDIRRSQRSEDPATILAFGTATPANVFYQADYPDYYFRITKSEHLTELKEKFKRMCDKSMIRKRYLHLNEEILTEN
PNMCAYMAPSLDARQDVVVVEVPKLGKEAAAKAIKAWGQPKSRITHLVFCTTSGVDMPGADYQLTKLLGLRPSVNRFMMY
QQGCFAGGTVLRLAKDLAENNRGSRVLVVCSEITAVTFRGPSDSHLDSLVGQALFGDGAAAIIVGADPDLAIERPLFQLV
SASQTILPNSEGAIDGHLREVGLTFHLLKDVPSLISKNIEKSLVEAFTPLGISDWNSIFWIAHPGGPAILDQVEAKLGLE
EEKMRATRHVLSEYGNMSSACVLFILDEMRKKSAEDGKTTTGEGLEWGVLFGFGPGLTVETVVLHSLPIAAP
>mus:104000773  chalcone synthase 2-like
MAKLAEIRQSQRAEGSATVLAIGTATPVNVMYQADYPDYYFRITKSEHLTKLKEKFKRMCNTSMIRKRYLHLNEEILKEN
PNICAYMAPSLDARQDIVVVEVPKLGKEAAVKAIKEWGQPKSKITHLVFCTTSGVDMPGADFQLTKLLGLRPSVNRFMMY
QQGCFAGGTVLRMAKDLAENNRGARVLVVCSEITALSFHGPSESHLDNLVGQALFGDGAAAIIVGADPDPATEQPIFQLV
SASQTLLPDSEGAVDGHLREVGLIFHLLKDVPVLISKNIERSLVEAFKPLGISDWNSIFWIAHPGGPAILDQVEAMLGLE
KEKMKATREVLKEYGNMASGTVLFILDEMRKRSAEDGKATTGEGLEWGVLFGFGPGLTVETVVLHSIPIADK
>mus:104000649  chalcone synthase 2-like
MAKLAEIRQSQRAEGSATVLAIGTATPVNVLYQADYPDYYFRITKSEHLTELKEKFKRMCDKSMIRKRYMHINEEILKEN
PNVCAYMAPSLDARQDIVVVEVPKLGKEAAVKAIKEWGQPKSKITHLVFCTTSGVDMPGADYQLTKLLGLRPSVNRFMMY
QQGCFAGGTVLRMAKDLAENNRGARVLVVCSEITAVTFRGPSESHLDSLVGQALFGDGAAAIIVGADPDPATEKPIFQLV
SASQTILPDSEGAIDGHLREVGLTFHLLKDVPGLISKNIERSLAEAFKPLGISDWNSIFWIAHPGGPAILDQVEAKLGLE
KEKMKATREVLKEYGNMSSACVLFILDEMRKRSAEDGKATTGEGLEWGVLFGFGPGLTVETVVLHSIPIAAH
>mus:103987972  chalcone synthase 2
MAKVQEIRSSQRAEGPATVLAIGTATPANVVYQAEYPDYYFRITKSEHLTELKEKFKRMCDKSMIRKRYMHLNEEILQEN
PNMCAYMAPSLDARQDIVVVEVPKLGKEAAAKAIKEWGQPKSKITHLVFCTTSGVDMPGADYQLTKLLGLRPSVNRFMMY
QQGCFAGGTVLRLAKDLAENSRGARVLVVCSEITAVTFRGPSESHLDSLVGQALFGDGAAAIIVGADPDPVTERPIFQLV
SASQTILPDSEGAIDGHLLEVGLTFHLLKDVPGLISKNIERSLVEAFKPLGISDWNSMFWIVHPGGPAILDQVEAKLGLE
KEKMKATRQVLSEYGNMSSACVLFILDEMRKRSAEDGKATTGEGLEWGVLFGFGPGLTVETVVLHSIPIAAR
>egu:105034198  chalcone synthase 3-like
MSMTVEEIREAQRAEGPATVLAIGTATPANAVYQADYPDYYFRITNSEHLTDLREKFKRMCDKSMIRKRYMHLTEEILKE
NPNMCAYMAPSLDARQDLVVVEVPKLGKEAATKAIKEWGQPKSRITHLIFCTTSGVDMPGADYQLTKLLGLRPSVNRFMM
YQQGCFAGGTVLRLAKDLAENNRDARVLVICSEITAVTFRGPSESHLDSLVGQALFGDGAAALIVGADPDLAIERPLFQL
ISASQTILPDSEGAIDGHLREVGLTFHLLKDVPGLISKNIEKSLVQALRPIGIDDWNSIFWVAHPGGPAILDQVEEKVGL
KKEKMRATREVLKEYGNMSSACVLFILDEMRRRSAEEGLATTGEGLEWGVLFGFGPGLTVETVVLHSMPIASR
>egu:105035716  chalcone synthase 3-like
MSTTVEEIRQAQRAEGPATVLAIGTATPANVVYQADYPDYYFRITNSEHLDDLKEKFKRMCDKSMIRKRYMHLTEEILKE
NPNMCAYMAPSLDARQDLVVVEVPKLGKEAATKAIKEWGQPKSLITHLIFCTTSGVDMPGADYQLTKLLGLRPSINRFMM
YQQGCFAGGTVLRLAKDLAENNRGARVLVVCSEITAVTFRGPSESHLDSLVGQALFGDGAAALIVGADPDLAIERPLFQL
ISASQTILPDSEGAIDGHLREVGLTFHLLKDVPGLISKNIEKSLVQALRPIGINDWNSIFWVAHPGGPAILDQVEEKVGL
KKEKMRATREVLKEYGNMSSACVLFILDEMRRRSTEEGLATTGEGLEWGVLFGFGPGLTVETVVLHSMPITSR
>egu:105034617  chalcone synthase 3-like
MSMTVEEIRKAQRAEGPATVLAIGTATPANVVYQADYPDYYFRITNSEHLADLKEKFKRMCDKSMIHKRYMHLTEEILKE
NPNMCAYMAPSLDARQDLVVVEVPKLGKEAATKAIKEWGQPKSRITHLIFCTTSGVDMPGADYQLTKLLGLRPSINRFMM
YQQGCFAGGTVLRLAKDLAENNRGARVLVVCSEITAVTFRGPSESHLDSLVGQALFGDGAAALIVGADPDLAIERPLFQL
ISASQTILPDSEGAIDGHLREVGLTFHLLKDVPGLISKNIEKSLVQALRPIGIDDWNSIFWVAHPGGPAILDQVEEKVGL
KKEKMRATREVLKEYGNMSSACVLFILDEMRRRSVEEGLATTGEGLEWGVLFGFGPGLTVETVVLHSMPIASR
>egu:105034618  chalcone synthase 3-like
MSTTVEEIRKAQRAEGPATVLAIGTATPANVVYQADYPDYYFRITNSEHLADLKEKFKRMCDKSMIHKRYMHLTEEILKE
NPNMCAYMAPSLDARQDLVVVEVPKLGKEAATKAIKEWGQPKSRITHLIFCTTSGVDMPGADYQLTKLLGLRPSVNRFMM
YQQGCFAGGTVLRLAKDLVENNRGARVLVVCSEITAVTFRGPSESHLDSLVGQALFGDGAAALIIGADPDLAIERPLFQL
ISASQTILPDSEGAIDGHLREVGLTFHLLKDVPGLISKNIEKSLVQALRPIGIDDWNSVFWVAHPGGPAILDQVEEKVGL
KKEKMRATREVLKEYGNMSSACVLFILDEMRRRSAEEGLATTGEGLEWGVLFGFGPGLTVETVVLHSMPIASC
>pda:103720740  chalcone synthase 3
MSTTVEEIRKAQRAEGPATVLAIGTATPANVVYQADYPDYYFRITNSEHLADLKEKFKRMCDKSMIRKRYMHVTEEILKE
NPNMCAYMAPSLDARQDLVVVEVPKLGKEAAAKAIKEWGQPKSRITHLIFCTTSGVDMPGADYQLTKLLGLRPSVNRFMM
YQQGCFAGGTVLRLAKDLAENNRGARVLVVCSEITAVTFRGPSESHLDSLVGQALFGDGAAALIVGADPDLAIERPLFQL
ISASQTILPDSEGAIDGHLREVGLTFHLLKDVPGLISKNIEKSLVQALGPIGIDDWNSVFWVAHPGGPAILDQVEEKVGL
KKEKMRATREVLKEYGNMSSACVLFILDEMRRRSAEEGLATTGEGLDWGVLFGFGPGLTVETVVLHSMPVASR
>pda:103720741  chalcone synthase 3
MSTTVEEIRKAQRAEGPATVLAIGTATPANVVYQADYPDYYFRITNSEHLADLKEKFKRMCDKSMIRKRYMHVTEEILKE
NPNMCAYMAPSLDARQDLVVVEVPKLGKEAAAKAIKEWGQPKSRITHLIFCTTSGVDMPGADYQLTKLLGLRPSVNRFMM
YQQGCFAGGTVLRLAKDLAENNRGARVLVVCSEITAVTFRGPSESHLDSLVGQALFGDGAAALIVGADPDLAIERPLFQL
ISASQTILPDSEGAIDGHLREVGLTFHLLKDVPGLISKNIEKSLVQALGPIGIDDWNSVFWVAHPGGPAILDQVEEKVGL
KKEKMRATREVLKEYGNMSSACVLFILDEMRRRSAEEGLATTGEGLDWGVLFGFGPGLTVETVVLHSMPVASR
>egu:105036364  chalcone synthase 3-like
MSKTVEEIRKAQRAEGPATVLAIGTATPANVVYQADYPDYYFRITKSEHLTDLKEKFKRMCDKSMIRKRYMHVTEEILRE
NPNMCAYMAPSLDARQDLVVVEVPKLGKEAAVKAIKEWGQPKSRITHLIFCTTSGVDMPGADYQLIKLLGLRPFVNRFMM
YQQGCFAGGTVLRLAKDIAENNRGARVLVVCSEITAVTFRGPSESHLDSLVGQALFGDGAAALIVGADPDVAIERPLFQL
ISASQTILPDSEGAIDGHLREVGLTFHLLKDVPGLISKNIEKSLVEALGPIGINDWNSVFWVAHPGGPAILDQVEEKVGL
KKEKMRATREVLKEYGNMSSACVLFILDEMRKKSGEEGLATTGEGLEWGVLFGFGPGLTVETVVLHSMPIASR
>pda:103698502  chalcone synthase 3-like
MSKTVEEIRKAQRAEGPAAVLAIGTATPANVVYQADYPDYYFRITKSEHHTDLKEKFKRMCDKSMIRKRYMHVTEEILEE
NPNMCAYMAPSLDARQDLVVVEVPKLGKEAAAKAIKEWGQPKSRITHLIFCTTSGVDMPGADYQLTKLLGLRPSVNRLMM
YQQGCFAGGTVLRLAKDLAENNRGARVLVVCSEITAVTFRGPSESHLDSLVGQALFGDGAAALIVGADPDVAIERPLFQL
ISASQTILPDSEGAIDGHLREVGLTFHLLKDVPGLISKNIEKSLVEALGPIGINDWNSVFWVAHPGGPAILDQVEEKVGL
KKEKMRATREVLKEYGNMSSACVLFILDEMRKKSAEEVLPTTGEGLEWGVLFGFGPGLTVETVVLHSMPIASR
>sbi:SORBI_05g020160  SORBIDRAFT_05g020160, Sb05g020160; hypothetical protein
MAAATVTVEEVRKAQRATGPATVLAIGTATPANCVHQADYPDYYFRITKSEHMTELKEKFKRMCDKSQIRKRYMHLTEEY
LAENPNMCAYMAPSLDARQDIVVVEVPKLGKAAAQKAIKEWGQPKSKITHLVFCTTSGVDMPGADYQLTKMLGLRPSVKR
LMMYQQGCFAGGTVLRVAKDLAENNRGARVLVVCSEITAVTFRGPSESHLDSMVGQALFGDGAAAVIVGADPDERVERPL
FQLVSASQTILPDSEGAIDGHLREVGLTFHLLKDVPGLISKNIERSLEEAFKPLGITDYNSIFWVAHPGGPAILDQVEAK
VGLKKERMRATRHVLSEYGNMSSACVLFILDEMRKRSAEDGQATTGEGLDWGVLFGFGPGLTVETVVLHSVPITTGAAIT
A
>sbi:SORBI_05g020220  SORBIDRAFT_05g020220, Sb05g020220; hypothetical protein
MAGATVTVEEVRKAQRATGPATVLAIGTATPANCVHQADYPDYYFRITKSEHMTDLKEKFKRMCDKSQIRKRYMHLTEEY
LAENPNMCAYMAPSLDARQDIVVVEVPKLGKAAAQKAIKEWGQPKSKITHLVFCTTSGVDMPGADYQLTKMLGLRPSVNR
LMMYQQGCFAGGTVLRVAKDLAENNRGARVLVVCSEITAVTFRGPSESHLDSMVGQALFGDGAAAVIVGADPDKRVECPL
FQLVSASQTILPDSEGAIDGHLREVGLTFHLLKDVPGLISKNIERSLEEAFKPLGITDYNSIFWVAHPGGPAILDQVEAK
VGLKKERMRATRHVLSEYGNMSSACVLFILDEMRKRSAEEGQATTGEGFDWGVLFGFGPGLTVETVVLHSVPITIAAITA
>sbi:SORBI_05g020230  SORBIDRAFT_05g020230, Sb05g020230; hypothetical protein
MAGATVTVEEVRKAQRATGPATVLAIGTATPANCVHQADYPDYYFRITKSEHMTELKEKFKRMCDKSQIRKRYMHLTEEY
LAENPNMCAYMAPSLDARQDIVVVEVPKLGKAAAQKAIKEWGQPKSKITHLVFCTTSGVDMPGADYQLTKMLGLRPSVNR
LMMYQQGCFAGGTVLRVAKDLAENNRGARVLVVCSEITAVTFRGPSESHLDSMVGQALFGDGAAAVIVGADPDERVERPL
FQLVSASQTILPDSEGAIDGHLREVGLTFHLLKDVPGLISKNIERSLEEAFKPLGITDYNSIFWVAHPGGPAILDQVEAK
VGLKKERMRATRHVLSEYGNMSSACVLFILDEMRKRSAEDGQATTGEGFDWGVLFGFGPGLTVETVVLHSVPITTGATIT
A
>sbi:SORBI_05g020210  SORBIDRAFT_05g020210, Sb05g020210; hypothetical protein
MAAATVTVEEVRKAQRATGPATVLAIGTATPANCVHQADYPDYYFRITKSEHMTDLKEKFKRMCDKSQIRKRYMHLTEEY
LAENPNMCAYMAPSLDARQDIVVVEVPKLGKAAAQKAIKEWGQPKSKITHLVFCTTSGVDMPGADYQLTKMLGLRPSVNR
LMMYQQGCFAGGTVLRVAKDLAENNRGARVLVVCSEITAVTFRGPSESHLDSMVGQALFGDGAAAVIVGADPDERVERPL
FQLVSASQTILPDSEGAIDGHLREVGLTFHLLKDVPGLISKNIERSLEEAFKPLGITDYNSIFWVAHPGGPAILDQVEAK
VGLEKERLRATRHVLSEYGNMSSACVLFILDEMRKRSAEDGQATTGEGFDWGVLFGFGPGLTVETVVLHSVPITTGAAIT
A
>sbi:SORBI_05g020200  SORBIDRAFT_05g020200, Sb05g020200; hypothetical protein
MAGATVTVEEVRKAQRATGPATVLAIGTATPANCVHQADYPDYYFRITKSEHMTELKEKFKRMCDKSQIRKRYMHLTEEY
LAENPNMCAYMAPSLDARQDIVVVEVPKLGKAAAQKAIKEWGQPKSKITHLVFCTTSGVDMPGADYQLTKMLGLRPSVNR
LMMYQQGCFAGGTVLRVAKDLAENNRGARVLVVCSEITAVTFRGPSESHLDSMVGQALFGDGAAAVIVGADPDERVERPL
FQLVSASQRILPDSEGAIDGHLREVGLTFHLLKDVPGLISKNIERALEEAFKPLGITDYNSIFWVAHPGGPAILDQVEAK
VGLEKERMRATRHVLSEYGNMSSACVLFILDEMRKRSAEDGQTTTGEGFDWGVLFGFGPGLTVETVVLHSVPITTGAAIT
A
>sbi:SORBI_05g020150  SORBIDRAFT_05g020150, Sb05g020150; hypothetical protein
MAAATVTVEEVRKAQRATGPATVLAIGTATPANCVHQADYPDYYFRITKSEHMTELKEKFKRMCDKSQIRKRYMHLTEEY
LAENPNMCAYMAPSLDARQDIVVVEVPKLGKAAAQKAIKEWGQPKSKITHLVFCTTSGVDMPGADYQLTKMLGLRPSVNR
LMMYQQGCFAGGTVLRVAKDLAENNRGARVLVVCSEITAVTFRGPSESHLDSMVGQALFGDGAAAVIVGADPDERVERPL
FQLVSASQTILPDSEGAIDGHLREVGLTFHLLKDVPGLISKNIERSLEEAFKPLGITDYNSIFWVAHPGGPAILDQVEAK
VGLEKERMRATRHVLSEYGNMSSACVLFILDEMRKRSAEDGQATTGEGFDWGVLFGFGPGLTVETVVLHSVPITTGAAIT
A
>sbi:SORBI_05g020170  SORBIDRAFT_05g020170, Sb05g020170; hypothetical protein
MAGATVTVEEVRKAQRATGPATVLAIGTATPANCVHQADYPDYYFRITKSEHMTELKEKFKRMCDKSQIRKRYMHLTEEY
LAENPNMCAYMAPSLDARQDIVVVEVPKLGKAAAQKAIKEWGQPKSKITHLVFCTTSGVDMPGADYQLTKMLGLRPSVNR
LMMYQQGCFAGGTVLRVAKDLAENNRGARVLVVCSEITAVTFRGPSESHLDSMVGQALFGDGAAAVIVGADPDERVERPL
FQLVSASQTILPDSEGAIDGHLREVGLTFHLLKDVPGLISKNIERSLEEAFKPLGITDYNSIFWVAHPGGPAILDQVEAK
VGLEKERMRATRHVLSEYGNMSSACVLFILDEMRKRSAEDGRATTGEGFDWGVLFGFGPGLTVETVVLHSVPITTGAAIT
A
>sbi:SORBI_05g020180  SORBIDRAFT_05g020180, Sb05g020180; hypothetical protein
MAGATVTVEEVRKAQRATGPATVLAIGTATPANCVHQADYPDYYFRITKSEHMTELKEKFKRMCDKSQIRKRYMHLTEEY
LAENPNMCAYMAPSLDARQDIVVVEVPKLGKAAAQKAIKEWGQPKSKITHLVFCTTSGVDMPGADYQLTKMLGLRPSVNR
LMMYQQGCFAGGTVLRVAKDLAENNRGARVLVVCSEITAVTFRGPSESHLDSMVGQALFGDGAAAVIVGADPDERVERPL
FQLVSASQTILPDSEGAIDGHLREVGLTFHLLKDVPGLISKNIERSLEEAFKPLGITDYNSIFWVAHPGGPAILDQVEAK
VGLEKERMRATRHVLSEYGNMSSACVLFILDEMRKRSAEDGRATTGEGFDWGVLFGFGPGLTVETVVLHSVPITTGAAIT
A
>sbi:SORBI_05g020190  SORBIDRAFT_05g020190, Sb05g020190; hypothetical protein
MAGATVTVEEVRKAQRATGPATVLAIGTATPANCVHQADYPDYYFRITKSEHMTELKEKFKRMCDKSQIRKRYMHLTEEY
LAENPNMCAYMAPSLDARQDIVVVEVPKLGKAAAQKAIKEWGQPKSKITHLVFCTTSGVDMPGADYQLTKMLGLRPSVNR
LMMYQQGCFAGGTVLRVAKDLAENNRGARVLVVCSEITAVTFRGPSESHLDSMVGQALFGDGAAAVIVGADPDERVERPL
FQLVSASQTILPDSEGAIDGHLREVGLTFHLLKDVPGLISKNIERSLEEAFKPLGITDYNSIFWVAHPGGPAILDQVEAK
VGLEKERMRATRHVLSEYGNMSSACVLFILDEMRKRSAEDGRATTGEGFDWGVLFGFGPGLTVETVVLHSVPITTGAAIT
A
>bdi:100829639  chalcone synthase 2
MAAATMTVEEVRRAQRAEGPATVLAIGTATPANCVYQADYPDYYFKMTKSDHLADLKEKFKRMCDKSQIRKRYMHLTEEI
LEENPNMCAYMAPSLDARQDIVVVEVPKLGKAAAQKAIKEWGQPRSRITHLVFCTTSGVDMPGADYQLTKMLGLRPSVKR
LMMYQQGCFAGGTVLRLAKDLAENNRGARVLVVCSEITAVTFRGPHESHLDSLVGQALFGDGAAAVIVGADPEEHVERPL
FQLVSAAQTILPDSEGAIDGHLREVGLTFHLLKDVPGLISKNIEKALEEAFKPLGIDDWNSVFWVAHPGGPAILDMVEAK
INLNKERMRATRHVLSEYGNMSSACVLFILDEMRKRSAEDGHATTGEGMDWGVLFGFGPGLTVETVVLHSVPITAGAATA
>ats:F775_13065  Chalcone synthase 2
MTVEEVRKAQRAEGPATVLAIGTATPANCVYQADYPDYYFKITKSDHMADLKEKFKRMCDKSQIRKRYMHLTEEILQDNP
NMCAYMAPSLDARQDIVVVEVPKLGKAAAQKAIKEWGQPRSKITHLVFCTTSGVDMPGADYQLTKMLGLRPSVKRLMMYQ
QGCFAGGTVLRLAKDLAENNRGARVLVVCSEITAVTFRGPHESHLDSLVGQALFGDGAAAVIVGADPDMSVERPLFELVS
ASQTILPDSEGAIDGHLREVGLTFHLLKDVPGLISKNIERALEDAFKPLGIDDWNSVFWIAHPGGPAILDMVEAKVNLNK
ERMRATRHVLSEYGNMSSACVLFIMDEMRKRSAEDGHTTTGEGMDWGVLFGFGPGLTVETVVLHSVPITI
>ats:F775_25877  Chalcone synthase 1
MAATMTVEEVRKAQRAEGPATVLAIGTATPANCVYQADYPDYYFKITKSDHMADLKEKFKRMCDKSQIRKRYMHLTEEIL
QENPNMCAYMAPSLDARQDIVVVEVPKLGKAAAQKAIKEWGQPRSKITHLVFCTTSGVDMPGADYQLTKMLGLRPSVKRL
MMYQQGCFAGGTVLRLAKDLAENNRGARVLVVCSEITAVTFRGPHESHLDSLVGQALFGDGAAAVIIGADPDVSVERPLF
QLVSASQTILPDSEGAIDGHLREVGLTFHLLKDVPGLISKNIERALEEAFKPLGIDDWNSVFWIAHPGGPAILDMVEAKV
NLNKERMRATRHVLSEYGNMSSACVLFIMDEMRKRSAEDGQATTGEGMDWGVLFGFGPALTVETVVLHSVPITAGATA
>ats:F775_27138  Chalcone synthase 2
MTVEEVRKAQRAEGPATVLAIGTATPANCVYQADYPDYYFKITKSDHMADLKEKFKRMCDKSQIRKRYMHLTEEILQDNP
NMCAYMAPSLDARQDIVVVEVPKLGKAAAQKAIKEWGQPRSKITHLVFCTTSGVDMPGADYQLTKMLGLRPSVKRLMMYQ
QGCFAGGTVLRLAKDLAENNRGARVLVVCSEITAVTFRGPHESHLDSLVGQALFGDGAAAVIVGADPDMSVERPLFQLVS
ASQTILPDSEGAIDGHLREVGLTFHLLKDVPGLISKNIERALQEAFKPLGIDDWNSVFWIAHPGGPAILDMVEAKVNLNK
ERMRATRHVLSEYGNMSSACVLFIMDEMRKRSTEDGHTTTGEGMNWGVLFGFGPGLTVETVVLHSVPITA
>ats:F775_15288  Chalcone synthase 2
MAAATMTVEEVRKAQRAEGPATVLAIGTATPANCGYQADYPDYYFKITKSDHMADLKDKFKRMCEKSQIRKRYMHLTEEI
LQDNPNMCAYMAPSLDARQDIVVVEVPKLGKAAAQKAIKEWGQPRSKITHLVFCTTSGVDMPGADYQLTKMLGLRPSVKR
LMMYQQGCFAGGTVLRLAKDLAENNRGARVLVVCSEITAVTFRGPHESHLDSLVGQALFGDGAAAVIVGADPDESVERPL
FQLVSASQTILPDSEGAIDGHLREVGLTFHLLKDVPGLISKNIERALEDAFKPLGIDDWNSVFWMAHPGGPAILDMVEAK
VNLNKERMRATRHVLSEYGNMSSACVLFIMDEMRKRSAEDGHTTTGEGMDWGVLFGFGPGLTVETVVLHSVPITA
>sita:101760249  chalcone synthase C2
MAGATVTVEEVRKAQRASGPATVLAIGTATPAHCVYQADYPDYYFRVTKSDHLTDLKEKFKRMCDKSMIRKRYMHLTEEF
LNENPNMCAYMAPSLDARQDIVVVEVPKLGKAAAQKAIKEWGQPRSKITHLVFCTTSGVDMPGADYQLTKLLGLRPSVNR
LMMYQQGCFAGGTVLRVAKDLAENNRGARVLVVCSEITAVTFRGPSESHLDSLVGQALFGDGAAAVIVGADPDESVERPL
FQLVSASQTILPDSEGAIDGHLREVGLTFHLLKDVPGLISKNIERALEEAFKPLGISDWNSVFWVAHPGGPAILDQVEAK
VGLDKARMRATRHVLSEYGNMSSACVLFILDEMRKRSAEDGHATTGEGFDWGVLFGFGPGLTVETVVLHSVPITAGTAA
>zma:100274415  c2, GRMZM2G422750, colorless2; chalcone synthase (EC:2.3.1.74)
MAGATVTVEEVRKAQRATGPATVLAIGTATPANCVYQADYPDYYFRITKSEHLTDLKEKFKRMCDKSMIRKRYMHLTEEF
LAENPSMCAYMAPSLDARQDVVVVEVPKLGKAAAQKAIKEWGQPKSRITHLVFCTTSGVDMPGADYQLTKALGLRPSVNR
LMMYQQGCFAGGTVLRVAKDLAENNRGARVLVVCSEITAVTFRGPSESHLDSLVGQALFGDGAAAVVVGADPDDRVERPL
FQLVSAAQTILPDSEGAIDGHLREVGLTFHLLKDVPGLISKNIGRALDDAFKPLGISDWNSIFWVAHPGGPAILDQVEAK
VGLDKARMRATRHVLSEYGNMSSACVLFILDEMRKRSAEDGQATTGEGLDWGVLFGFGPGLTVETVVLHSVPITTGAATA
>zma:100282642  GRMZM2G151227; chalcone synthase (EC:2.3.1.74)
MAGATVTVDEVRKGQRATGPATVLAIGTATPANCVYQADYPDYYFRITKSDHLTDLKEKFKRMCDKSMIRKRYMHLTEEF
LSENPSMCAYMAPSLDARQDVVVTEVPKLGKAAAQKAIKEWGQPKSRITHLVFCTTSGVDMPGADYQLTKALGLRPSVNR
LMMYQQGCFAGGTVLRVAKDLAENNRGARVLVVCSEITAVTFRGPSESHLDSLVGQALFGDGAAAVVVGADPDGRVERPL
FQLVSAAQTILPDSEGAIDGHLREVGLTFHLLKDVPGLISKNIERALEDAFEPLGISDWNSIFWVAHPGGPAILDQVEAR
VGLDKARMRATRHVLSEYGNMSSACVLFILDEMRKRSAEDGQATTGEGLDWGVLFGFGPGLTVETVVLHSVPITTGAPTA
A
>dosa:Os11t0530600-01  Os11g0530600, CHALCONE_SYNTHASE, CHS; Similar to Chalcone synthase C2 (EC 2.3.1.74) (Naringenin-chalcone synthase C2).
MAAAVTVEEVRRAQRAEGPATVLAIGTATPANCVYQADYPDYYFRITKSEHMVELKEKFKRMCDKSQIRKRYMHLTEEIL
QENPNMCAYMAPSLDARQDIVVVEVPKLGKAAAQKAIKEWGQPRSRITHLVFCTTSGVDMPGADYQLAKMLGLRPNVNRL
MMYQQGCFAGGTVLRVAKDLAENNRGARVLAVCSEITAVTFRGPSESHLDSMVGQALFGDGAAAVIVGSDPDEAVERPLF
QMVSASQTILPDSEGAIDGHLREVGLTFHLLKDVPGLISKNIERALGDAFTPLGISDWNSIFWVAHPGGPAILDQVEAKV
GLDKERMRATRHVLSEYGNMSSACVLFILDEMRKRSAEDGHATTGEGMDWGVLFGFGPGLTVETVVLHSVPITAGAAA
>osa:4350636  CHS, CHS1, OsCHS1, OsJ_032788; chalcone synthase 1
MAAAVTVEEVRRAQRAEGPATVLAIGTATPANCVYQADYPDYYFRITKSEHMVELKEKFKRMCDKSQIRKRYMHLTEEIL
QENPNMCAYMAPSLDARQDIVVVEVPKLGKAAAQKAIKEWGQPRSRITHLVFCTTSGVDMPGADYQLAKMLGLRPNVNRL
MMYQQGCFAGGTVLRVAKDLAENNRGARVLAVCSEITAVTFRGPSESHLDSMVGQALFGDGAAAVIVGSDPDEAVERPLF
QMVSASQTILPDSEGAIDGHLREVGLTFHLLKDVPGLISKNIERALGDAFTPLGISDWNSIFWVAHPGGPAILDQVEAKV
GLDKERMRATRHVLSEYGNMSSACVLFILDEMRKRSAEDGHATTGEGMDWGVLFGFGPGLTVETVVLHSVPITAGAAA
>obr:102700750  chalcone synthase 1
MAPTVTVEEVRRAQRAEGPATVLAIGTATPANCVYQADYPDYYFRITKSEHMVDLKEKFKRMCDKSQIRKRYMHLTEEIL
QENPNMCAYMAPSLDARQDIVVVEVPKLGKAAAQKAIKEWGQPRSRITHLVFCTTSGVDMPGADYQLAKMLGLRPSVNRL
MMYQQGCFAGGTVLRVAKDLAENNRGARVLAVCSEITAVTFRGPSESHLDSMVGQALFGDGAAAVIVGSDPDVAVERPLF
QMVSAAQTILPDSEGAIDGHLREVGLTFHLLKDVPGLISKNIERALADAFAPLGIDDWNSIFWVAHPGGPAILDQVEAKV
GLDKARMRATRHVLSEYGNMSSACVLFILDEMRKRSAEDGHLTTGEGMDWGVLFGFGPGLTVETVVLHSAPTPAGAAA
>pda:103723569  chalcone synthase-like
MVSLDSIRKAQRASGTAAILAIGTATPPNAVDQGTYPDYYFRITNCEHMRELKEKFKRMCDKSMIKKRHMYLTEEILKQH
PNICDHKAPSLDDRQAMVVTEVPKLGRDAAVRAIKEWGQPKSRITHLIFCTTSGVDMPGADYQLTKLLGLRPSVGRFMLY
QQGCFAGGTVLRLAKALAENHRGARVLVVCSEITAVTFRGPSEDHLDSLVGQALFADGAAALIVGADPDTTVERPIFEIV
SASQTILPDSDGAIDGHLTEAGLTFHLLKDVPGLISKNIEHSLVGAFQPLGISDWNSLFWIAHPGGPAILDQVESKLGLE
PTKLSSTRHVLREFGNMSSACVLFILDEMRRRSAEEGLGTTGEGLEWGVLFGFGPGLTVETVVLHGVPI
>bvg:104897651  chalcone synthase
MASIEEIRKAQRADGPATILAIGTATPPNCVYQADYPDYYFRVTKSEHMTDLKEKFRRMCDKSMIKKRYMYLTEEILEEN
PNLCDYMGTSSLDTRQDIVVAEVPRLGKEAAVKAIKEWGQPKSKITHVIMCTTSGVDMPGADYQLTKLLGLRPSVRRFML
YQQGCFAGGTVLRLAKDLAENNRGARVLVVCSEITAICFRGPTETHLDSMVGQALFGDGAGALIVGADPIESLERPLFKM
VSAAQTLLPDSEGAIDGHLRQVGLTFHLLKDVPGLISKNINKALEDAFTPLGIDDWNSIFWIAHPGGPAILDQVEAKLGL
KEDKLTATRNVLSEFGNMSSACVLFILDEMRKKSSKEGKSTTGEGLDWGVLFGFGPGLTVETVVLHSVPLNH
>bvg:104905367  chalcone synthase-like
MATPSVQEIRDAQRSNGPATILAIGTANPANEMYQAEYPDFYFRVTKSEHMSELKQKFKRMCDKSMIKKRYMHVTQELLE
ENPHMCDYNASSLNTRQDILATEVPKLGKEAAVKAIKEWGQPRSKITHVIFCTTSGVDMPGADYQLTKLLGLRPSVKRFM
LYQQGCYAGGTVLRLAKDIAENNRGARVLVVCAEITVICFRGPTETHLDSMIGQALFGDGAGAVIVGADLDESIERPIFQ
LVWAAQTILPDSEGAIDGHLREVGLAFHLLKDVPGLISKNIEKALVEAFKPIGIDDWNSIFWAAHPGGPAILDQVESKLG
LKQDKLSTTRHVLSEFGNMSSACVLFILDEMRKRSMKEGMATTGEGLEWGVLFGFGPGLTVETVMLHSVPIAN
>bvg:104905365  chalcone synthase 3-like
MATPSVQEIRDAQRSNGPATILAIGTANPANEMYQAEYPDFYFRVTKSEHMKELKQKFKRMCDNSMIKKRYMHVTEELLE
ENPHLCDFNASSLDTRQDILATEVPKLGKEAAVKAIKEWGQPRSKITHVIFCTTSGVDMPGADYQLTKLLGLRPSVKRFM
LYQQGCYAGGTVLRLAKDIAENNRGARVLVVCAEITIICFRGPTQIHLDSMVGQALFGDGAGAVIVGADPDESIERPIFQ
LVWAAQTILPGSEGAIDGHLREVGLTFHLLKDVPGLISKNIEKALVEAFQPIGIDDWNSIFWVAHPGGRAILDDVESKLG
LKEDKLKTTRHVLSEYGNMSSACVLFILDEMRKRAMKEGMATTGEGLEWGVLFGFGPGLTVETVMLHSVPTAN
>bvg:104905366  chalcone synthase 3-like
MATPSVQEIRDAQRSNGPATILAIGTANPANEMYQAEYPDFYFRVTKSEHMKELKQKFKRMCDNSMIKKRYMHVTEELLE
ENPHLCDFNASSLDTRQDILATEVPKLGKEAAVKAIKEWGQPRSKITHVIFCTTSGVDMPGADYQLTKLLGLRPSVKRFM
LYQQGCYAGGTVLRLAKDIAENNRGARVLVVCAEITIICFRGPTQVHLDSMVGQALFGDGAGAVIVGADPDESIERPIFQ
LVWAAQTILPGSEGAIDGHLREVGLTFHLLKDVPGLISKNIEKALVEAFQPIGIDDWNSIFWVAHPGGRAILDEVESKLG
LKEDKLKTTRHVLSEYGNMSSACVLFILDEMRKRATKEGMATTGEGLEWGVLFGFGPGLTVETVMLHSVPTAN
>egr:104419089  chalcone synthase 3
MAATKSVEEIRKAQRAEGPATVLAIGTATPNNCISQADYPDYYFRITNSEHMTDLKEKFKRMCDKSMIKKRYMHLTEDFL
KENPAMCAYMANSLDARQDVVVVEVPKLGKEAAAKAIKEWGQSKSKITHLIFCTTSGVDMPGADYQLTKLLGLRPSVKRY
MMYQQGCFAGGTVLRLAKDLAENNRGARVLVVCSEITAVTFRGPTDTHLDSLVGQALFGDGAAAVIVGADPDTAVERPLY
QLVSAAQTILPDSDGAIDGHLREVGLTFHLLKDVPGLISKNIEKSLAEAFSPIGISDWNSLFWIAHPGGPAILDQVEAKL
GLKEEKMRATRHVLSEYGNMSSACVLFILDEMRRKSAEEGRPTTGEGLDWGVLFGFGPGLTVETVVLHSVPIEGAH
>bna:106431192  chalcone synthase 3-like
MVMSRPSSSLDEIRKAQRADGPAGILAIGTANPANHVIQAEYPDYYFRITNSEHMTDLKEKFKRMCDKSMIRKRHMHLTE
EFLKENPNMCAYMAPSLDVRQDIVVVEVPKLGKEAAVKAIKEWGQPKSKITHVVFCTTSGVDMPGADYQLTKLLGLRPSV
KRLMMYQQGCFAGGTVLRLAKDLAENNRGARVLVVCSEITAVTFRGPSDTHLDSLVGQALFSDGAAALIVGSDPDASVGE
KPIFEMVSAAQTILPDSDGAIDGHLREVGLTFHLLKDVPGLISKNIEKSLEEAFKPLGISDWNSLFWIAHPGGPAILDEV
EKKLGLKAEKMRATRQVLSEYGNMSSACVLFILDEMRRKSAKDGVATTGEGLEWGVLFGFGPGLTVETVVLHSVPV
>bna:106426632  chalcone synthase 3-like
MIDLKEKFKRMCDKSGIRKRHMHLTEEFLKDNPNMCAYMAPSLDVRQDVVVVEVPKLGKEAAEKAIKEWGQPKSRITHLV
FCTTSGVDMPGADYQLTKLLGLCPSVKRLMMYQQGCFAGATVLRLAKDLAENNRGARVLVVCSEIIALIFRGPSDTHLDS
LLGQALFSDGAAALVVGSDPDISVGEKPIFEMVSAAQTILPDSDGAINLQLRETGLTFHLLKHVPRLISKNIEKSLHEAF
KPLGISDWNSLFWIAHPGGRAILDEVEKKLGLKAEKMRATRHVLSEYGNMTSACVLFILDEMRRKSAEDGVATTGEGLEW
GVLFGFGPGLTVETVVLHSVPF
>brp:103836794  chalcone synthase 3-like
MCTPSSLDEIRKAQRADGPAGILAIGTANPANHVIQAEYPDYYFRITNSEHMIDLKEKFKRMCDKSGIRKRHMHLTEEFL
KDNPNMCAYMAPSLDVRQDLVVVEVPKLGKEAAVKAINEWGQPKSRITHLVFCTTSGVDMPGADYQLTKLLGLCPSVKRL
MMYQQGCFAGATVLRLAKDLAENNRGARVLVVCSEIIALFFRGPSDTHLDSLLGQALFSDGAAALVVGSDPDISVGEKPI
FEMVSAAQTILPDSDGVINLQLREAGLTFHLLKHVPRLISKNIEKSLHEAFKPLGISDWNSLFWIAHPGGRAILDEVEKK
LGLKAEKLRATRHVLSEYGNMTSACVLFILDEMRRKSAEDGVATTGEGLEWGVLFGFGPGLTVETLVLHSVPL
>brp:103846527  chalcone synthase 1
MVMGTPSSLDEIRKAQRADGPAGILAIGTANPANHVIQAEYPDYYFRITNSEHMTDLKEKFKRMCDKSTIRKRHMHLTEE
FLKENPDMCAYMAPSLDARQDIVVVEVPKLGKEAAVKAIKEWGQPKSKITHVVFCTTSGVDMPGADYQLTKLLGLRPSVK
RLMMYQQGCFAGGTVLRLAKDLAENNRGARVLVVCSEITAVTFRGPSDTHLDSLVGQALFSDGAAALIVGSDADTSAGEK
PIFEMVSAAQTILPDSDGAIDGHLREVGLTFHLLKDVPGLISKNIEKSLDEAFKPLGISDWNSLFWLAHPGGPAILDEVE
KKLGLKAEKMRATRHVLSEYGNMSSACVLFILDEMRRKSAEDGVATTGEGLEWGVLFGFGPGLTVETVVLHSVPV
>bna:106367233  CHSB1; chalcone synthase 3 (EC:2.3.1.74)
MVMGPSSLDEIRKAQRADGPAGILAIGTANPANHVLQAEYPDYYFRITNSEHMTDLKEKFKRMCDKSTIRKRHMHLTEEF
LKENPNMCAYMAPSLDARQDLVVVEVPKLGKDAAVKAIKEWGQPKSKITHVVFCTTSGVDMPGADYQLTKLLGLRPSVKR
LMMYQQGCFAGGTVLRLAKDLAENNRGARVLVVCSEITAVTFRGPSDTHLVSLVGQALFSDGAAALIVGSDPDVSAGEKP
IFQMVSAAQTILPDSDGAIDGHLREVGLTFHLLKDVPGLISKNIEKSLDEAFKPLGISDWNSLFWIAHPGGPAILDDVEK
KLGLKAEKMRATRHVLSEYGNMSSACVLFILDEMRRKSKEDGVATTGEGLEWGVLFGFGPGLTVETVVLHSVPL
>brp:103850907  chalcone synthase 3-like
MVMGPSSLDEIRKAQRADGPAGILAIGTANPANHVLQAEYPDYYFRITNSEHMTGLKEKFKRMCDKSTIRKRHMHLTEEF
LKENPNMCAYMAPSLDARQDLVVVEVPKLGKDAAVKAIKEWGQPKSKIKHVVFCTTSGVDMPGAYYQLTKLLGLRPSVKR
LMMYQQCCCAGGTVLRLAKDLAENNRGARVLVVCSEITAVTFRGPSDTHLDSLVGQALFSDGAAALIVGSDPDVSAGEKP
IFEMVSAAQTILPDSDGAIDGHLREVGLTFHLLKDVPGLISKNIEKSLDEAFKPLGISDWNSLFWIAHPGGPAILDDVEK
KLGLKAEKMRATRHVLSEYGNMSSACVLFILDEMRRKSKEDGVATTGEGLEWGVLFGFGPGLTVETVVLHSVPV
>bna:106381815  CHS-BN-3, CHSB2; chalcone synthase
MVMVGTTSSLDEIRKAQRADGPAGILAIGTANPANHVLQAEYPDYYFRITNSEHMTDLKEKFKRMCDKSTIRKRHMHLTE
EFLKENPNMCAYMAPSLDARQDLVVVEVPKLGKDAAVKAIKEWGQPKSKITHVVFCTTSGVDMPGADYQLTKLLGLRPSV
KRLMMYQQGCFAGGTVLRLAKDLAENNRGARVLVVCSEITAVTFRGPSDTHLDSLVGQALFSDGAAALIVGSDPDVSAGE
KPIFEMVSAAQTILPDSDGAIDGHLREVGLTFHLLKDVPGLISKNIEKSLDEAFKPLGISDWNSLFWIAHPGGPAILDDV
EKKLGLKAEKMRATRHVLSEYGNMSSACVLFILDEMRRKSVEDGVATTGEGLEWGVLFGFGPGLTVETVVLHSVPV
>bna:106372253  CHS-BN-1, CHSA1, CHSA2, Chs; chalcone synthase 3-like
MVMCTPSSLDEIRKAQRADGPAGILAIGTANPANHVIQAEYPDYYFRITNSEHMTDLKEKFKRMCDKSTIRKRHMHLTEE
FLKENPDMCAYMSPSLDARQDIVVVEVPKLGKEAAVKAIKEWGQPKSKITHVVFCTTSGVDMPGADYQLTKLLGLRPSVK
RLMMYQQGCFAGSTVLRLAKDLAENNRGARVLVVCSEITAVTFRGPSDTHLDSLVGQALFSDGAAALIVGSDPDTSAGEK
PIFEMVSAAQTILPDSDGAIDGHLREVGLTFHLLKDVPGLISKNIEKSLDEAFKPLGISDWNSLFWIAHPGGPAILDDVE
KKLGLKAEKMRATRHVLSEYGNMSSACVLFILDEMRRKSTEDGVGTTGEGLEWGVLFGFGPGLTVETVVLHSVPL
>brp:103856040  chalcone synthase 3-like
MVMSRPSSSLDEIRKAQRADGPAGILAIGTANPANHVIQAEYPDYYFRITNSEHMTDLKEKFKRMCDKSMIRKRHMHLTE
EFLKENPNMCAYMAPSLDVRQDIVVVEVPKLGKEAAVKAIKEWGQPKSKITHVAFCTTSGVDMPGADYQITKLLGLRPSV
KRLMMYQRGCFAGGTVLRLAKDLAENNRGARVLVVCSEITAVTFRGPSDTHLDSLVGQALFSDGAAALIVGSDPDASVGE
KPIFEMVSAAQTILPDSDGAIDGHLREVGLTFHLLKDVPGLISKNIEKSLEEAFKPLGISDWNSLFWIAHPGGPAILDEV
EKKLGLKAEKMRATRQVLSEYGNMSSACVLFILDEMRRKSAKDGVATTGEGLEWGVLFGFGPGLTVETVVLHSVPV
>aly:ARALYDRAFT_488219  chalcone synthase
MVMAAGASSLDEIRKAQRADGPAGILAIGTANPENHVLQAEYPDYYFRITNSEHMTDLKEKFKRMCDKSMIRKRHMHLTE
DFLKENPHMCAYMAPSLDTRQDIVVVEVPKLGKEAAVKAIKEWGQPKSKITHVVFCTTSGVDMPGADYQLTKLLGLRPSV
KRLMMYQQGCFAGGTVLRIAKDLAENNRGARVLVVCSEITAVTFRGPSDTHLDSLVGQALFSDGAAALIVGSDPDTSVGE
KPIFEMVSAAQTILPDSDGAIDGHLREVGLTFHLLKDVPGLISKNIVKSLDEAFKPLGISDWNSLFWIAHPGGPAILDQV
ELKLGLKEEKMRMTRHVLSEYGNMSSACVLFILDEMRRKSAKDGVATTGEGLEWGVLFGFGPGLTVETVVLHSVPL
>ath:AT5G13930  TT4; chalcone synthase
MVMAGASSLDEIRQAQRADGPAGILAIGTANPENHVLQAEYPDYYFRITNSEHMTDLKEKFKRMCDKSTIRKRHMHLTEE
FLKENPHMCAYMAPSLDTRQDIVVVEVPKLGKEAAVKAIKEWGQPKSKITHVVFCTTSGVDMPGADYQLTKLLGLRPSVK
RLMMYQQGCFAGGTVLRIAKDLAENNRGARVLVVCSEITAVTFRGPSDTHLDSLVGQALFSDGAAALIVGSDPDTSVGEK
PIFEMVSAAQTILPDSDGAIDGHLREVGLTFHLLKDVPGLISKNIVKSLDEAFKPLGISDWNSLFWIAHPGGPAILDQVE
IKLGLKEEKMRATRHVLSEYGNMSSACVLFILDEMRRKSAKDGVATTGEGLEWGVLFGFGPGLTVETVVLHSVPL
>eus:EUTSA_v10013745mg  hypothetical protein
MVMGTPSSLDEIRKAQRADGPAGILGIGTANPANHVIQAEYPDYYFRITNSEHMTDLKEKFKRMCDKSMIRKRHMHLTED
FLKENPDMCAYMAPSLDVRQDIVVVEVPKLGKEAAVKAIKEWGQPKSKITHVVFCTTSGVDMPGADYQLTKLLGLRPSVK
RLMMYQQGCFAGGTVLRLAKDLAENNRGARVLVVCSEITAVTFRGPSDTHLDSLVGQALFSDGAAALIVGSDPDASVGEK
PIFEMVSAAQTILPDSDGAIDGHLREVGLTFHLLKDVPGLISKNIEKSLDEAFKPLGISDWNSLFWIAHPGGPAILDQVE
IKLGLKAEKMRATRHVLSEYGNMSSACVLFILDEMRRKSKEDGVATTGEGLEWGVLFGFGPGLTVETVVLHSVPL
>bna:106378767  chalcone synthase-like
MVMGALSLDEIRKAQRADGPASILAIGTANPPNQVTQAEYPDYYFRITNSEHMTDLKEKFKRMCDKSVIRKRYMHLTEEF
LKDNPNICAFMAPSLDVRQDILVAEVPKLGKEAAVKAIKEWGQPKSKITHLVFCTTSGVAMPGADYQLIKLLGLCPSVKR
VMMYHQGCYAGGTVLRLAKDIAENNRGARVLIICAEITVVTFRGPSETQLDSLVGQSFFGDGTAALIVGSDPDTSVGEKP
IFEMVSAAQTILPDSQGAIEGHLKEVALTFHLLKTVPGLISKNIEKCLEEAFKPLGISDWNSLFWIAHPGGPSILDHVEI
KLGLKAEKMKATRHVLSEYGNMSSACIIHLNSLRERSQDWNKHILNLDMGYYVNLAMKSNGGGPMNVCRVGKR
>bna:106382265  chalcone synthase-like
MVMGALSLDEIRKAQRGDGPASILAIGTANPPNQVIQAEYPDYYFRITNSEHMTDLKEKFKRMCDKSMIRKRYMHLTEEF
LKDNPNICAFMAPSLDVRQDILVTEVPKLGKEAAVNAIKEWGQPKSKITHLVFCTTSGVDMPGADYQLIKLLGLSPFVKR
VMMYHQGCYAGGTVLRLAKDIAENNRGARVLIVCSEITVVTFRGPSETHLDSLVGQSLFGDGAAALIVGSDPDTSAGEKP
IFEMVSAAQTILPDSKGAIEGHLKEVGLTFHLLKTVPGLISKNIEKCLQEAFKPLGISDWNSLFWIAHPGGPAILDHVEI
KLGLKAAKMKATRHVLSEYGNMSSACVFFILDEMRRRAVEDGAETTGEGLEWGVLFGFGPGLTVETVVLHSVPL
>bna:106382267  chalcone synthase-like
MVMGALSLDEIRKAQRGDGPASILAIGTANPPNQVIQAEYPDYYFRITNSEHMTDLKEKFKRMCDKSMIRKRYMHLTEEF
LKDNPNICAFMAPSLDVRQDILVTEVPKLGKEAAVNAIKEWGQPKSKITHLVFCTTSGVDMPGADYQLIKLLGLSPFVKR
VMMYHQGCYAGGTVLRLAKDIAENNRGARVLIVCSEITVVTFRGPSETHLDSLVGQSLFGDGAAALIVGSDPDTSAGEKP
IFEMVSAAQTILPDSKGAIEGHLKEVGLTFHLLKTVPGLISKNIEKCLQEAFKPLGISDWNSLFWIAHPGGPAILDHVEI
KLGLKAAKMKATRHVLSEYGNMSSACVFFILDEMRRRAVEDGAETTGEGLEWGVLFGFGPGLTVETVVLHSVPL
>bna:106425116  chalcone synthase-like
MVMGALSLDEIRKAQRGDGPASILAIGTANPPNQVIQAEYPDYYFRITNSEHMTDLKEKFKRMCDKSMIKKRYMHLTEEF
LKDNPNICAFMAPSLDVRQDILVAEVPKLGKEAAAKAITEWGQPKSKITHLVFCTTSGVDMPGADYQLIKLLGLCPSVKR
VMMYHQGCYAGGTVLRVAKDIAENNRGARVLIVCSEITVVTFRGPSETHLDSLVGQSLFGDGAAALIVGSDPDTSVGEKP
IFEMVSAAQTILPDSQGAIEGHLKEVGLTFHLLKTVPGLISKNIEKCLEEAFKPLGISDWNSLFWIAHPGGPAILDHVEI
KLGLKPEKMKATRHVLSEYGNMSSACVFFILDEMRRKAVEDGAETTGEGLEWGVLFGFGPGLTVETVVLHSVPL
>brp:103854548  chalcone synthase-like
MVMGALSLDEIRKAQRGDGPASILAIGTANPPNQVIQAEYPDYYFRITNSEHMTDLKEKFKRMCDKSMIKKRYMHLTEEF
LKDNPNVCAFMAPSLDVRQDILVAEVPKLGKEAAVKAITEWGQPKSKITHLVFCTTSGVDMPGADYQLIKLLGLCPSVKR
VMMYHQGCYAGGTVLRVAKDIAENNRGARVLIVCSEITVVTFRGPSETHLDSLVGQSLFGDGAAALIVGSDPDTSVGEKP
IFEMVSAAQTILPDSQGAIEGHLKEVGLTFHLLKTVPGLISKNIEKCLEEAFKPLGISDWNSLFWIAHPGGPAILDQVEI
KLGLKPEKMKATRHVLSEYGNMSSACVFFILDEMRRKAVEDGAETTGEGLEWGVLFGFGPGLTVETVVLHSVPL
>thj:104822426  chalcone synthase
MAPTVEEIRKGQRADGAAAVLAIGTANPPNAVLQADYPDYYFRITNSDHMSDLKLKFKRMCDKSMIRKRHMHLTEEFLKQ
NPDMCAYMAPSLDARQDVVVVEVPKLGKEAAVRAIKEWGQPKSKITHLVFCTTSGVDMPGADYQLTKLLGLRPSVKRLMM
YQQGCFAGGTVLRLAKDLAENNRHARVLVVCSEITAVTFRGPSDTHLDSLVGQALFSDGAAAVIVGADPDTSAGERPLFE
MVSAAQTILPDSDGAIDGHLREVGLTFHLLKDVPGLISKNIEKSLSEAFSPLGISDWNSIFWIAHPGGPAILDQVEAKLG
LKPDKMRATRHVLSEYGNMSSACVLFILDEMRRKSAEEGAATTGEGLDWGVLFGFGPGLTVETVVLHSLPIQSSPAS
>adu:107494609  chalcone synthase
MVSVEEIRNAARANGPATVLAIGTATPSNCVYQDTYPDYYFRITNSEHMTDLKEKFKRMCEKSMIRKRYMHLTEDFLKKN
PSMCEYMAPSLDARQDIVVVEVPKLGKEAATKAIKDWGQPKSKITHLVFCTTSGVDMPGADYQLTKLLGLRPSVKRLMMY
QQGCFAGGTVLRLAKDLAENNKNARVLVVCSEITAVTFRGPSDTHLDSMVGQALFGDGAAAVIVGADPDTKVERPLFEMV
SAAQTILPDSEGAIDGHLREVGLTFHLLKDVPGIISKNIEKSLVEAFTPIGISDWNSIFWIAHPGGPAILDQVEAKLQLK
EEKLKATRHVLGEYGNMSSACVLFILDEMRKRSIEEGKATTGEGFDWGVLFGFGPGLTVETVVLHSLPLENRS
>aip:107604885  chalcone synthase
MVSVEEIRNAARANGPATVLAIGTATPSNCVYQDTYPDYYFRITNSEHMTDLKEKFKRMCEKSMIRKRYMHLTEDFLKKN
PSMCEYMAPSLDARQDIVVVEVPKLGKEAATKAIKDWGQPKSKITHLVFCTTSGVDMPGADYQLTKLLGLRSSVKRLMMY
QQGCFAGGTVLRLAKDLAENNKNARVLVVCSEITAVTFRGPSDTHLDSMVGQALFGDGAAAVIVGADPDTKVERPLFEMV
SAGQTILPDSEGAIDGHLREVGLTFHLLKDVPGIISKNIEKSLVEAFTPIGISDWNSIFWIAHPGGPAILDQVEAKLQLK
EEKLKATRHVLGEYGNMSSACVLFILDEMRKRSIEEGKATTGEGFDWGVLFGFGPGLTVETVVLHSLPLENLS
>lja:Lj1g3v3918040.1  Lj1g3v3918040.1; -
MIRKRYMHLTEEILKENPAMCAYMAPSLDARQDLVVVEVPKLGKEAAAKAIKEWGQPKSKITHLVFCTTSGVDMPGADYQ
LTKLLGLKPSVKRLMMYQQGCFAGGTVLRLAKDLAENNKGARVLVVCSEITAVTFRGPSDTHLDSLVGQALFGDGAAAII
VGADPDLAVERPIFQLVSAGQTILPDSDGAIDGHLREVGLTFHLLKDVPGIISKHIEKSLSEAFAPIGISDWNSLFWIAH
PGGPAILDQVEAKLRLKEEKLRSTRHVLGEYGNMSSACVLFILDEVRRRSKEEGKETTGDGLEWGVLFGFGPGLTVETVV
LHSVPLEA
>lja:Lj1g3v3918050.1  Lj1g3v3918050.1; -
MVTVEEIRNAQRSSGPATILAFGTATPSHCVMQADYPDYYFRITNSEHMTDLKEKFKRMCEKSMIRKRYMHLTEEILKEN
PAMCAYMAPSLDARQDLVVVEVPKLGKEAAAKAIKEWGQPKSKITHLVFCTTSGVDMPGADYQLTKLLGLKPSVKRLMMY
QQGCFAGGTVLRLAKDLAENNKGARVLVVCSEITAVTFRGPSDTHLDSLVGQALFGDGAAAIIVGADPDLAVERPIFQLV
SAGQTILPDSDGAIDGHLREVGLTFHLLKDVPGIISKHIEKSLSEAFAPIGISDWNSLFWIAHPGGPAILDQVEAKLRLK
EEKLRSTRHVLGEYGNMSSACVLFILDEVRRRSKEEGKETTGDGLEWGVLFGFGPGLTVETVVLHSVPLEA
>cam:101514543  chalcone synthase
MVTVEEIRNAQRSNGPATILAFGTATPSNCITQADYPDYYFRITNSEHMTDLKEKFKRMCEKSMIKKRYMHLTEEFLKEN
TNMCAYMAPSLDVRQDIVVVEVPKLGKEAAKKAISEWGQPKSKITHLVFCTTSGVDMPGADYQLTKLLGLKPSVKRLMMY
QQGCFAGGTVLRLAKDLAENNKNARVLVVCSEITAVTFRGPSDTHLDSLVGQALFGDGAAAMIIGADPDLTVERPIFEIV
SAAQTILPDSDGAIDGHLREVGLTFHLLKDVPGIISKNIEKSLVEAFSPIGITDWNSIFWVAHPGGPAILDQVEEKLRLK
EDKLRSTRHVLSEYGNMSSACVLFILDELRKKSKEEGKNTTGDGFEWGVLFGFGPGLTVETVVLHSVPIQG
>mtr:MTR_7g084300  chalcone and stilbene synthase family protein
MVTVEEIRKAQRSNGPATILAFGTATPSHCVTQAEYPDYYFRITNSEHMTDLKEKFKRMCEKSMIKKRYMHITEEFLKEN
PNMCAYMAPSLDARQDLVVVEVPKLGKDAAKKAIAEWGQPKSKITHVVFCTTSGVDMPGADYQLTKLLGLKPSVKRLMMY
QQGCFAGGTVLRLAKDLAENNKNARVLVVCSEITAVTFRGPSDTHLDSLVGQALFGDGAAAMIIGADPDLTVERPIFEIV
SAAQTILPDSDGAIDGHLREVGLTFHLLKDVPGIISKNIEKSLVEAFAPIGISDWNSIFWVAHPGGPAILDQVEEKLRLK
EEKLRSTRHVLSEYGNMSSACVLFILDEMRKRSKEEGKITTGEGLEWGVLFGFGPGLTVETVVLHSVPVQG
>pvu:PHAVU_001G083000g  hypothetical protein
MVTVEEIRNAQRSHGPATILAFGTATPSNCISQADYPDYYFRITNSEHMTDLKEKFKRMCEKSMIKKRYMHLTEEFLKEN
PNMCAYMAPSLDARQDIVVVEVPKLGKEAARKAIKEWGQPKSKITHLVFCTTSGVDMPGADYQLTKLLGLRSSVKRLMMY
QQGCFAGGTVLRLAKDLAENNKGARVLVVCSEITAVTFRGPSDAHLDSLVGQALFGDGAAAMIIGADPDRSVERPIFELV
SAAQTILPDSDGAIDGHLREVGLTFHLLKDVPGIISKNIEKSLTEAFAPIGINDWNSIFWVAHPGGPAILDQVEEKLRLK
PEKLRSTRHVLSEYGNMSSACVLFILDEMRKKSKEEEKGSTGEGLEWGVLFGFGPGLTVETVVLHSVPLEG
>gmx:100775264  chalcone synthase J-like
MVTVEEIRNAQRSHGPATILAFGTATPSNCVSQADYPDYYFRITNSEHMTDLKEKFKRMCEKSMIKKRYMHLTEEFLKEN
PNMCEYMAPSLDVRQDVVVMEVPKLGKQAATKAIKEWGQPKSKITHLVFCTTSGVDMPGADYQLTKLLGLRPSVKRLMMY
QQGCFAGGTVLRLAKDLAENNKGARVLVVCSEITAVTFRGPSDTHLDSLVGQALFGDGAAALIIGSDPDPAVERPIFEMI
SAAQTILPDSDGAIDGHLREVGLTFHLLKDVPGIISKNIEKSLVEAFEPIGISDWNSIFWIAHPGGPAILDQVEEKLRLK
PEKLQSTRHVLSEYGNMSSACVLFILDEMRKKSKEEGKSTTGEGLEWGVLFGFGPGLTVETVVLHSVPLEG
>vra:106753918  chalcone synthase
MVTVEEIRNAQRSHGPATILAFGTATPSNCVSQEDYPDYYFRITNSEHMTDLKEKFKRMCEKSMIKKRYMHLTEEFLKEN
PNMCAYMAPSLDVRQDIVVVEVPKLGKEAARKAIKEWGQPKSKITHLVFCTTSGVDMPGADYQLTKLLGLRPSVKRLMMY
QQGCFAGGTVLRLAKDLAENNKGARVLVVCSEITAVTFRGPSDAHLDSLVGQALFGDGAAAMIIGADPDRTVERPIFEMV
SASQTILPDSDGAIDGHLREVGLTFHLLKDVPGIISKNIEKSLTEAFAPIGINDWNSIFWIAHPGGPAILDQVEQKLRLK
PEKLRSTRHVLSEYGNMSSACVLFILDEMRKKSKEEGKGSTGEGLEWGVLFGFGPGLTVETVVLHSVPLEG
>vvi:100232843  CHS; chalcone synthase (EC:2.3.1.74)
MVSVGEIRKSQRAEGPATVLAIGTATPANCVYQADYPDYYFRITNSEHMTELKEKFKRMCDKSMINKRYMHLNEEILKEN
PNVCAYMAPSLDARQDMVVVEVPKLGKEAAVKAIKEWGQPKSKITHLVFCTTSGCDMPGADYQLTKLLGLKPSVKRLMMY
QQGCFAGGTVLRLAKDLAENNAGARVLVVCSEITAVTFRGPSDTHLDSLVGQALFGDGAAAIIIGADPDTKIERPLFELV
SAAQTILPDSEGAIDGHLREVGLTFHLLKDVPGLISKNIEKSLVEAFKPIGISDWNSLFWIAHPGGPAILDQVELKLGLK
EEKLRATRHVLSEYGNMSSACVLFILDEMRKKSIEEGKGTTGEGLEWGVLFGFGPGLTVETVVVAQPCYTIDSLSHSSTY
NTEGKMGMAAALGTGEDCMSSCANLRSYPSFLCYVLLYFYVLLCPCAFSPFTLK
>vvi:100263443  CHS; chalcone synthase (EC:2.3.1.74)
MVSVAEIRKAQRAEGPATVLAIGTATPANCVYQADYPDYYFRITNSEHMTELKEKFKRMCEKSMINKRYMHLTEEILKEN
PNVCAYMAPSLDARQDMVVVEVPKLGKEAAAKAIKEWGQPKSKITHLVFCTTSGVDMPGADYQLTKLLGLKPSVKRLMMY
QQGCFAGGTVLRLAKDLAENNAGSRVLVVCSEITAVTFRGPSDTHLDSLVGQALFGDGAAAVIIGADPDTKIERPLFELV
SAAQTILPDSEGAIDGHLREVGLTFHLLKDVPGLISKNIEKSLVEAFTPIGISDWNSLFWIAHPGGPAILDQVELKLGLK
EEKLRATRHVLSEYGNMSSACVLFILDEMRKKSIEEGKGSTGEGLEWGVLFGFGPGLTVETVVLHSVSAPAAH
>tcc:TCM_017370  Chalcone and stilbene synthase family protein
MAMASVEEIRKAQRAQGPATVLAIGTATPPNCVSQADYPDYYFRITNSEHLTELKEKFKRMCDKSMIKKRYMYLTEEILK
ENPNMCAYMASSLDARQDMVVVEVPKLGKEAATKAIKEWGQPKSKITHLVFCTTSGVDMPGADYQLTKLLGLRPSVKRLM
MYQQGCFAGGTVLRVAKDLAENNKGARVLVVCSEITAVTFRGPSDTHLDSLVGQALFGDGAAAIIVGADPDTKIERPLFE
LVSAAQTILPDSDGAIDGHLREVGLTFHLLKDVPGLISKNVEKSLVEAFSPIGINDWNSIFWIAHPGGPAILDQVEAKLG
LKEEKLKATRHVLSEFGNMSSACVLFILDEMRKQSLEQGKPTTGEGLEWGVLFGFGPGLTVETVVLHSIPTEATH
>gra:105798009  chalcone synthase 2-like
MAMATVEEIRKAQRAQGPATVLAIGTATPPNCVFQADYPDYYFRITNSDHMTDLKHKFKRMCDKSMIKKRHMYLTEEILK
ENPNMCAYMASSLDARQDIVVVEVPKLGKEAATKAIKEWGHPKSKITHLVFCTTSGVDMPGADYQLTKPLGLRPSVKRIM
MYQQGCFAGGTVLRLAKDLAENNKDARVLVVCSEITAVTFRGPSDTHLDSLVGQALFADGAGAVIIGADPDSKTERPLYQ
FVSAAQTILPDSDGAIDGHLREVGLTFHLLKDVPGLISKNIEKSLVEAFSPIGIWDWNSIFWIAHPGGPAILDQIEAKLG
LKEDKLRATRHVLSEFGNMSSACVLFIMDEMRKKSLDQGMPTTGEGYEWGVLFGFGPGLTVETVVLHSIPTRAN
>pop:POPTR_0014s14200g  POPTRDRAFT_572875; chalcone synthase family protein
MAPSIEEIRKAQRASGPATILAIGKATPANCVSQADYPDYYFRITNSEHMTELKEKFKRMCDKSMIKKRYMHLTEEILKE
NSSMCEYMAPSLDARQDMVVVEVPKLGKEAAAKAIKEWGQPKSKITHLVFCTTSGVDMPGADYQLTKLLGLRSSVKRFMM
YQQGCFAGGTVLRLAKDLAENNKGSRVLVVCSEITAVTFRGPSDTHLDSMVGQALFGDGAAAVIVGADPDTSIERPLFQI
VSAAQTILPDSDGAIDGHLREVGLTFHLLKDVPGLISKNIEKSLVEAFAPIGINDWNSIFWIAHPGGPAILDQVEIKLDL
KEEKLRATRNVLSDYGNMSSACVLFILDEMRNKSLEEGKSTTGEGLEWGVLFGFGPGLTVETVVLHSVPVEQTIYS
>nnu:104591893  chalcone synthase
MVSVEEIRNAQRAQGPATVLAIGTATPANCVYQADYPDYYFRITNSEHKTELKEKFKRMCEKSMIKKRYMHLTEEILKEN
PNICAYMAPSLDARQDMVVVEVPKLGKEAASKAIKEWGQPKSKITHLVFCTTSGVDMPGADYQLTKLLGLRPSVKRFMMY
QQGCFAGGTVLRLAKDLAENNAGARVLVVCSEITAVTFRGPSDTHLDSLVGQALFGDGAAAVIVGADPDTSIERPLFQLV
SAAQTILPDSHGAIDGHLREVGLTFHLLKDVPGLISKNIEKSLVEAFTPIGVSDWNSLFWIAHPGGPAILDQVEEKLGLK
EEKLRATRNVLSEYGNMSSACVLFILDEMRKKSVEEGRATTGEGLEWGVLFGFGPGLTVETVVLHSLPAVPAH
>cic:CICLE_v10015535mg  hypothetical protein
MATVQEIRNAQRADGPATVLAIGTATPAHSVNQADYPDYYFRITKSEHMTELKEKFKRMCDKSMIKKRYMYLTEEILKEN
PNMCAYMAPSLDARQDIVVVEVPKLGKEAATKAIKEWGQPKSKITHLIFCTTSGVDMPGADYQLTKLIGLRPSVKRFMMY
QQGCFAGGTVLRLAKDLAENNKGARVLVVCSEITAVTFRGPADTHLDSLVGQALFGDGAAAVIVGADPDTSVERPLYQLV
STSQTILPDSDGAIDGHLREVGLTFHLLKDVPGLISKNIEKSLSEAFAPLGISDWNSIFWIAHPGGPAILDQVESKLGLK
GEKLKATRQVLSEYGNMSSACVLFILDEMRKKSVEEAKATTGEGLDWGVLFGFGPGLTVETVVLHSVPIKA
>cit:102607309  CHS2; chalcone synthase 2-like (EC:2.3.1.74)
MATVQEIRNAQRADGPATVLAIGTATPAHSVNQADYPDYYFRITKSEHMTELKEKFKRMCDKSMIKKRYMYLTEEILKEN
PNMCAYMAPSLDARQDIVVVEVPKLGKEAATKAIKEWGQPKSKITHLIFCTTSGVDMPGADYQLTKLIGLRPSVKRFMMY
QQGCFAGGTVLRLAKDLAENNKGARVLVVCSEITAVTFRGPADTHLDSLVGQALFGDGAAAVIVGADPDTSVERPLYQLV
STSQTILPDSDGAIDGHLREVGLTFHLLKDVPGLISKNIEKSLSEAFAPLGISDWNSIFWIAHPGGPAILDQVESKLGLK
GEKLKATRQVLSEYGNMSSACVLFILDEMRKKSVEEAKATTGEGLDWGVLFGFGPGLTVETVVLHSVPIKA
>cam:101489106  chalcone synthase 1
MVNVDEIRKAQRAEGPATVMAIGTATPPNFIDQSDYPDYYFRVTNSEHKTELKEKFKRMCEKSMIKKRYMYLTEEILKEN
PNVCAYMAPSLDARQDMVVVEVPKLGKEAATKAIKEWGQPKSKITHLVFCTTSGVDMPGADYQLTKLLGLRPSVKRYMMY
QQGCFAGGTVLRLAKDLAENNKGARVLVVCSEITAVTFRGPNDTHLDSLVGQALFGDGAAAVIVGSDPLPDVERPLFELV
WTAQTILPDSEGAIDGHLREVGLTFHLLKDVPGLISKNIEKALVEAFKPLGISDYNSIFWIAHPGGPAILDQVEDKLGLK
PEKLEATRHVLSEYGNMSSACVLFILDAMRNKSKENGLATTGEGLEWGVLFGFGPGLTVETVVLRSVVV
>cam:101513808  chalcone synthase 1B
MVSVDEIRQAQRAEGPATVLAIGTATPQNCVDQSTYADYYFRITNSEHKTELKEKFKRMCDKSMIKKRYMHLTEEILKEN
PTLCEYMAPSLDARQDMVVVEVPKLGKEAATKAIKEWGQPKSRITHLIFCTTSGVDMPGADYQLTKLLGLRPYVKRYMMY
QQGCFAGGTVLRLAKDLAENNKGARVLVVCSEITAVTFRGPNDTHLDSLVGQALFGDGAAAVIVGSDPLPQVEKPLFELV
WTAQTILPDSEGAIDGHLREVGLTFHLLKDVPGLISKNIEKALVEAFEPLGISDYNSIFWIAHPGGPAILDQVEVKLGLK
PEKMQATRQVLSDYGNMSSACVLFILDEMRRKSKEDGLGTTGEGLEWGVLFGFGPGLTVETVVLHSVAT
>mtr:MTR_3g083920  chalcone and stilbene synthase family protein
MVTVNEIRQAQRAEGPATVFAIGTANPQNCVDQSTYPDFYFRITNSEHKTELREKFQRMCDKSMIKKRYMHLTEEILKEN
PSLCEYMAPSLDARQDMVVVEVPKLGKEAATKAIKEWGQPKSKITHLIFCTTSGVDMPGADYQLTKLLGLRPYVKRYMMY
QQGCFAGGTVLRLAKDLAENNKGARVLVVCSEITAVTFRGPSDTHLDSLVGQALFGDGAAAVIVGSDPLPEVEKPLFELV
WTAQTIVPDSEGAIDGHLREAGLTFHLLKDVPGLVSKNIEKALVEAFQPLNISDYNSIFWIAHPGGPAILDQVELKLGLK
PEKMQATRHVLSEYGNMSSACVLFILDEMRMKSKEDGLATTGEGLEWGVLFGFGPGLTIETVVLRSVST
>mtr:MTR_3g083910  chalcone and stilbene synthase family protein
MVTFDEIRQAQRADGPATVLAIGTATPQNCVDQSTYPDYYFRITNSEHKTELKEKFQRMCDKSMIKKRYMYLTEEILKEN
PSVCEYMAPSLDARQDMVVVEVPRLGKEAATKAIKEWGQPKSKITHLIFCTTSGVDMPGADYQLTKLLGLRPYVKRYMMY
QQGCFAGGTVLRLAKDLAENNKGARVLVVCSEITAVTFRGPSDTHLDSLVGQALFGDGAAAVIVGSDPLPQVEKPLFELV
WTAQTILPDSEGAIDGHLREVGLTFHLLKDVPGLISKNIEKALAEAFQPLGISDYNSIFWIAHPGGPAILDQVEAKLSLK
PEKMQATRHVLSEYGNMSSACVLFILDEMRRKSKEDGLATTGEGLEWGVLFGFGPGLTVETVVLHSVAT
>adu:107483341  stilbene synthase 3-like
MVAVNDIRKVQQRAEGPATVLAIGTANPPNCVDQNTYADYYFRVTNSEHMTDLKKKFQRICERTMIKNRHMYLTEEILKE
NPNMCAYKAPSLDAREDMMIREVPRVGKEAATKAIKEWGQPMSKITHLIFCTTSGVALPGVDYELIVLLGLDPCVKRYMM
YHQGCFAGGTVLRLAKDLAENNKDARVLIVCSENTAVTFRGPSETDMDSLVGQALFADGAAAIIIGSDPVPEVEKPIFEL
VSTDQKLVPGSHGAIGGLLREVGLTFYLNKSVPDIISQNINEALSKAFDPLDISDYNSIFWIAHPGGRAILDQVEQKVNL
KPEKMKATRDVLSNYGNMSSACVFFIMDLMRKKSLENGLKTTGEGLDWGVLFGFGPGLTIETVVLRSVAI
>adu:107483289  stilbene synthase 3-like
MVAVNDIRKIQQRAEGPATVLAIGTANPANCVDQSTYADYYFRVTNSEHMTDLKKKFQRICERTMIKNRHMYLTEEILKE
NPNMCAYKAPSLDAREDMMIREVPRVGKEAATKAIKEWGQPMSKITHLIFCTTSGVALPAVDYELIVLLGLDPCIKRYMM
YHQGCFAGGTVLRLAKDLAENNKDARVLIVCSENTAVTFRGPSETDMDSLVGQALFADGAAAIIIGSDPVPEVEKPIFEL
VSTDQKLVPGSHGAIGGLLREVGLTFYLNKSVPDIISQNINEALSKAFDPLGISDYNSIFWIAHPGGRAILDQVEQKVNL
KPEKMKATRDVLSNYGNMSSACVFFIMDLMRKKSLERGLKTTGEGLDWGVLFGFGPGLTIETVVLRSVAI
>aip:107638892  stilbene synthase 3-like
MVGVNDIRKVQQRAEGPATVLAIGTANPANCIDQSTYADYYFRVTNSEHMTDLKKKFQRICERTQIKNRHMYLTEEILKE
NPNMCAYKAPSLDAREDMMIREVPRVGKEAATKAIKEWGQPMSKITHLIFCTTSGVALPGVDYELIVLLGLDPSVKRYMM
YHQGCFAGGTVLRLAKDLAENNKDARVLIVCSENTAVTFRGPSETDMDSLVGQALFADGAAAIIIGSDPVPEVEKPIFEL
VSTDQKLVPGSHGAIGGLLREVGLTFYLNKSVPDIISQNINEALSKAFDPLGISDYNSIFWIAHPGGRAILDQVEQKVNL
KPEKMKATRDVLSNYGNMSSACVFFIMDLMRKKSLENGLKTTGEGLDWGVLFGFGPGLTIETVVLRSVAI
>aip:107636081  putative stilbene synthase 2
HLIFCTTSGVALPGVDYELIVLLGLDPSVKRYMMYHQGCFAGGTVLRLAKDLAENNKDARVLIVCSENTSVTFRGPSETD
MDSLVGQALFADGAAAIIIGSDPIPEVENPIFEIVSTDQKLVPGSHGAIGGLLREVGLTFYLNKSVPDIISQNINDALSK
AFDPLGISDYNSIFWIAHPGGRAILDQVEQKVNLKPEKMKATRDVLSNYGNMSSACVFFIMDLMRKRSLEGKLKTTGEGF
DWGVLFGFGPGLTIETVVLRSVTI
>aip:107623037  stilbene synthase 3-like
MVSVSEIRKVQRAEGPATVLAIGTANPPNCIDQSTYADYYFRVTNSEHMTDLKKKFQRICERTQIKNRHMYLTEEILKEN
PNMCAYKAPSLDAREDMMIREVPRVGKEAATKAIKEWGQPMSKITHLIFCTTSGVALPGVDYELIVLLGLDPSVKRYMMY
HQGCFAGGTVLRLAKDLAENNKDARVLIVCSENTAVTFRGPSETDMDSLVGQALFADGAAAIIIGSDPVPEVEKPIFEIV
STDQKLVPNSHGAIGGLLREVGLTFYLNKSVPDIISQNINDALSKAFDPLGISDYNSIFWIAHPGGRAILDQVEQKVNLK
PEKMNATRDVLSNYGNMSSACVFFIMDLMRKKSLEEGLKTTGEGLDWGVLFGFGPGLTIETVVLRSVAI
>adu:107466501  stilbene synthase 3-like
MVSVSEIRKVQRAEGPATVLAIGTANPPNCIDQSTYADYYFRVTNSEHMTDLKKKFQRICERTQIKNRHMYLTEEILKEN
PNMCAYKAPSLDAREDMMIREVPRVGKEAATKAIKEWGQPMSKITHLIFCTTSGVALPGVDYELIVLLGLDPSVKRYMMY
HQGCFAGGTVLRLAKDLAENNKDARVLIVCSENTAVTFRGPSETDMDSLVGQALFADGAAAIIIGSDPVPEVEKPIFEIV
STDQKLVPNSHGAIGGLLREVGLTFYLNKSVPDIISQNINDALSKAFDPLGISDYNSIFXIAHPGGRAILDQVEQKVNLK
PEKMKATRDVLSNYGNMSSACVFFIMDLMRKKSLEEGLKTTGEGLDWGVLFGFGPGLTIETVVLRSIAI
>aip:107638245  stilbene synthase 3-like
MVSVSEIRNGQRTEGPATVLAIGTANPSNCVDQSTYADYYFRITNSEHMTDLKKKFQRICERTQIKNRHMYLTEEILKEN
PNMCAYKAPSLDAREDMMIREVPRVGKEAATKAIKEWGQPMSKITHLIFCTTSGVVLPGVDYELIILLGLDPSVKRYMMY
HQGCFAGGTVLRLAKDLAENNKDARVLIVCSENTSITFRGPSETDMDSLVGQALFADGAAAIIIGSDPVPEVEKPIFEIV
STDQKLVPGSHKAIGGLLREVGLTFYLNKSVPDIISQNINDALSKAFDPLGISDYNSIFWIAHPGGRAILDQVEQKVNLK
PEKMKAARDVLSNYGNMSSACVFFIMDLMRKKSLEEGLKTTGEGLDWGVLFGFGPGLTIETVVLHSVAI
>adu:107482389  stilbene synthase 3-like
MVSVSEIRNVQRAEGPATVLAIGTANPSNCVDQSTYADYYFRVTNSEHMTDLKKKFQRICERTQIKNRHMYLTEEILKEN
PNICAYKAPSLDAREDMMIREVPRVGKEAATKAIKEWGRPMSEITHLIFCTTSGVALPGVDYELIVLLGLDPSVKRYMMY
HQGCFAGGTVLRLAKDLAENNKDARVLIVCSENTSITFRGPSETDMDSLVGQALFADGAAAIIIGSDPVPEVEKPLFEIV
STDQKLVPGSHGAIGGLLREVGLTFYLNKSVPDIISQNINDALSKAFDPLGISDYNSIFWIAHPGGRAILDQVEQKVNLK
PEKMKATRDVLSNYGNMSSACVFFIMDLMRKKSLEEGLKTTGEGLDWGVLLGFGPGLTIETVVLRSVAI
>aip:107638244  stilbene synthase 3-like
MVSVSEIRNAQRAEGPATVLAIGTANPSNCVDQSTYADYYFRVTNSEHMTDLKKKFQRICERTQIKNRHMYLTEEILKEN
PNICVYKAPSLDAREDMMIREVPRVGKEAATKAIKEWGRPMSEITHLIFCTTSGVALPGVDYELIVLLGLDPSVKRYMMY
HQGCFAGGTVLRLAKDLAENNKDARVLIVCSENTSITFRGPSETDMDSLVGQALFADGAAAIIIGSDPVPEVEKPLFEIV
STDQKLVPGSHGAIGGLLREVGLTFYLNKSVPDIISQNINDALSKAFDPLGISDYNSIFWIAHPGGRAILDQVEQKVNLK
PEKMKATRDVLSNYGNMSSACVFFIMDLMRKKSLEEGLKTTGEGLDWGVLFGFGPGLTIETVVLRSVAI
>adu:107483284  putative stilbene synthase 2
MVAVSEIRTAQRAEGPATVLAIGTANPPNCVDQSTYADYYFRVTNSEHMTDLKKKFQRICERTQIKNRHMYLTEEILKEN
PNMCAYKAPSLDAREDMMIREVPRVGKEAATKAIKEWGQPMSKITHLIFCTTSGVALPGVDYELIVLLGLDPSVKRYMMY
HQGCFAGGTVLRLAKDLAENNKDARVLIVCSENTSVTFRGPSETDMDSLVGQALFADGAAAIIIGSDPIPEVENPLFEIV
STDQQLVPNSHGAIGGLLREVGLTFYLNKSVPDIISQNINDALSKAFDPLGISDYNSIFWIAHPGGRAILDQVEQKVNLK
PEKMKATRDVLSNYGNMSSACVFFIMDLMRKKSLERGLKTTGEGLDWGVLFGFGPGLTIETVVLRSVAI
>adu:107483285  stilbene synthase 1-like
MVAVSEIRTAQRAEGPATVLAIGTANPPNCVDQSTYADYYFRVTNSEHMTDLKKKFQRICERTQIKNRHMYLTEEILKEN
PNMCAYKAPSLDAREDMMIREVPRVGKEAATKAIKEWGQPMSKITHLIFCTTSGVALPGVDYELIVLLGLDPSVKRYMMY
HQGCFAGGTVLRLAKDLAENNKDARVLIVCSENTSVTFRGPSETDMDSLVGQALFADGAAAIIIGSDPIPEVENPLFEIV
STDQQLVPNSHGAIGGLLREVGLTFYLNKSVPDIISQNINDALSKAFDPLGISDYNSIFWIAHPGGRAILDQVEQKVNLK
PEKMKATRDVLSNYGNMSSACVFFIMDLMRKKSLESGLKTTGEGLDWGVLFGFGPGLTIETVVLRSVAI
>adu:107483325  stilbene synthase 1-like
MVAVSEIRTARRAEGPATVLAIGTANPPNCVDQNTYADYYFRVTNSEHMTDLKKKFQRICERTQIKNRHMYLTEEILKEN
PNMCAYKAPSLDAREDMMIREVPRVGKEAATKAIKEWGQPMSKITHLIFCTTSGVALPGVDYELIVLLGLDPSVKRYMMY
HQGCFAGGTVLRLAKDLAENNKDARVLIVCSENTAVTFRGPSETDMDSLVGQALFADGAAAIIIGSDPVPEVENPLFEIV
STDQQLVPNSHGAIGGLLREVGLTFYLNKSVPDIISQNINDALSKAFDPLGISDYNSIFWIAHPGGRAILDQVEQKVNLK
PEKMKATRDVLSNYGNMSSACVFFIMDLMRKKSLETGLKTTGEGLDWGVLFGFGPGLTIETVVLRSMAI
>adu:107483331  putative stilbene synthase 2
MCVCVCCFLNVIKGIDGCEFHIIISGERTQIKNRHMYLTEEILKENPNMCAYKAPSLDAREDMMIREVPRVGKEAATKAI
KEWGQPMSKITHLIFCTTSGVALPGVDYELIVLLGLDPSVKRYMMYHQGCFAGGTVLRLAKDLAENNKDARVLIVCSENT
SVTFRGPSETDMDSLVGQALFADGAAAIIIGSDPVPEVENPLFEIVSTDQQLVPNSHGAIGGLLREVGLTFYLNKSVPDI
ISQNINDALSKAFDPLGISDYNSIFWIAHPGGRAILDQVEQKVNLKPEKMKATRDVLSNYGNMSSACVFFIMDLMRKKSL
EAGLKTTGEGLDWGVLFGFGPGLTIETVVLRSVAI
>adu:107483326  stilbene synthase 1-like
MVAVSEIRTAQRAEGPATVLAIGTANPPNCVDQSTYADYYFRVTNSEHMIDLKKKFQRICERTQIKNRHMYLTEEILKEN
PNMCAYKAPSLDAREDMMIREVPRVGKEAATKAIKEWGQPMSKITHLIFCTTSGVALPGVDYELIVLLGLDPSVKRYMMY
HQGCFAGGTVLRLAKDLAENNKDARVLIVCSENTAVTFRGPSETDMDSLVGQALFADGAAAIIIGSDPVPEVENPLFEIV
STDQQLVPNSHGAIGGLLREVGLTFYLNKSVPDIISQNINDALSKAFDPLGISDYNSIFWIAHPGGRAILDQVEEKVNLK
SEKMKATRDVLSNYGNMSSACVFFIMDLMRKKSLEAGLKTTGEGLDWGVLFGFGPGLTIETVVLRSMAI
>adu:107483335  stilbene synthase 3-like
MVSASDIRKVQRAEGPATVLAIGTANPPNCVDQSTYADYYFRVTNSEHMTDLKKKFQRICERTQIKNRYMYLTEEILKEN
PNMCAYKAPSLDAREDMMIREVPRVGKEAATKAIKEWGQPMSKITHLIFCTTSGVALPGVDYELIVLLGLDPSVKRYMMY
HQGCFAGGTVLRLAKDLAENNKDARVLIVCSENTSITFRGPSETDMDSLVGQALFADGAAAIIIGSDPIPDVENPLFEIV
STDQQLVPNSHGAIGGLLREVGLTFYLNKSVPDIISQNINDALNKAFDPLGISDYNSIFWIAHPGGRAILDQVEEKVNLK
PEKMKATRDVLSNYGNMSSACVFFIMDLMRKKSLESGLKTTGEGLDWGVLFGFGPGLTIETVVLRSVAI
>adu:107483329  stilbene synthase 1-like
MVAVSETRKVQRAEGPATVLAIGTANPSNCVDQSTYADYYFRVTNSEHMTDLKKKFQRICERTQIKNRHMYLTEEILKKN
PNMCAYKAPSLDAREDMMIREVPKVGKEAATKAIEEWGQPMSKITHLIFCTTSGVALPGVDYELIVLLGLDPSVKRYMMY
HQGCFAGGTVLRLAKDLAENNKDARVLIVCSENTSVTFRGPSETDMDSLVGQALFADGAAAIIIGSDPVPEVENPLFEIV
STDQQLVPNSHGAIGGLLREVGLTFYLNKSVPDIISQNINDALRKAFDPLGISDYNSIFWIAHPGGRAILDQVEEKVNLK
PEKMKATRDVLSNYGNMSSACVFFIMDLMRKKSLEAGLKTTGEGLDWGVLFGFGPGLTIETVVLRSVAI
>aip:107638902  stilbene synthase 1
MVSASDIRKVQRAEGPATVLAIGTANPPNCVDQSTYADYYFRVTNSEHMTDLKKKFQRICERTQIKNRHIYLTEEILKEN
PNMCAYKAPSLDAREDMMIREVPRVGKEAATKAIKEWGQPMSKITHLIFCTTSGVALPGVDYELIVLLGLDPSVKRYMMY
HQGCFAGGTVLRLAKDLAENNKDARVLIVCSENTSVTFRGPSETDMDSLVGQALFADGAAAIIIGSDPVPEVENPLFEIV
STDQQLVPNSHGAIGGLLREVGLTFYLNKSVPDIISQNINDALSKAFDPLGISDYNSIFWIAHPGGRAILDQVEEKVNLK
PEKMKATRDVLSNYGNMSSACVFFIMDLMRKKSLEAGLKTTGEGLDWGVLFGFGPGLTIETVVLRSMSI
>aip:107638906  putative stilbene synthase 2
MMIREVPRVGKEAATKAIKEWGQPMSKITHLIFCTTSGVALPGVDYELIVLLGLDPSVKRYMMYHQGCFAGGTVLRLAKD
LAENNKDARVLIVCSENTSVTFRGPSETDMDSLVGQALFADGAAAIIIGSDPVPEVENPLFEIVSTDQQLVPNSHGAIGG
LLREVGLTFYLNKSVPDIISQNINDALSKAFDPLGISDYNSIFWIAHPGGRAILDQVEEKVNLKPEKMKATRDVLSNYGN
MSSACVFFIMDLMRKKSLEAGLKTTGEGLDWGVLFGFGPGLTIETVVLRSVAI
>aip:107638909  putative stilbene synthase 2
MMIREVPRVGKEAATKAIKEWGQPMSKITHLIFCTTSGVALPGVDYELIVLLGLDPSVKRYMMYHQGCFAGGTVLRLAKD
LAENNKDARVLIVCSENTSVTFRGPSETDMDSLVGQALFADGAAAIIIGSDPVPEVENPLFEIVSTDQQLVPNSHGAIGG
LLREVGLTFYLNKSVPDIISQNINDALSKAFDPLGISDYNSIFWIAHPGGRAILDQVEEKVNLKPEKMKATRDVLSNYGN
MSSACVFFIMDLMRKKSLEAGLKTTGEGLDWGVLFGFGPGLTIETVVLRSMSI
>adu:107483333  stilbene synthase 3-like
MVSASDIRKVQRAEGPATVLAIGTANPPNCVDQSTYADYYFRVTNSEHMTDLKKKFQRICERTQIKNRHMYLTEEILKEN
PNMCAYKAPSLDAREDMMIREVPRVGKEAATKAIKEWGQPMSKITHLIFCTTSGVALPGVDYELIVLLGLDPCVKRYMMY
HQGCFAGGTVLRLAKDLAENNKDARVLIVCSENTSVTFRGPSETDMDSLVGQALFADGAAAIIIGSDPVPEVENPLFEIV
STDQQLVPNSHGAIGGLLREVGLTFYLNKSVPDIISQNINDALTKAFDPLGISDYNSIFWIAHPGGRAILDQVEEKVNLK
PEKMKATRDVLSNYGNMSSACVFFIMDLMRKKSLEAGLKTTGEGLDWGVLFGFGPGLTIETVVLRSVAI
>adu:107483328  stilbene synthase 1
MVSASDIRKVQRAEGPATVLAIGTANPPNCVDQSTYADYYFRVTNSEHMTDLKKKFQRICERTQIKNRHMYLTEEILKEN
PNMCAYKAPSLDAREDMMIREVPRVGKEAATKAIKEWGQPMSKITHLIFCTTSGVALPGVDYELIVLLGLDPSVKRYMMY
HQGCFAGGTVLRLAKDLAENNKDARVLIVCSENTSVTFRGPSETDMDSLVGQALFADGAAAIIIGSDPVPEVENPLFEIV
STDQQLVPNSHGAIGGLLREVGLTFYLNKSVPDIISQNINDALSKAFDPLGISDYNSIFWIAHPGGRAILDQVEEKVNLK
PEKMKATRDVLSNYGNMSSACVFFIMDLMRKKSLEAGLKTTGEGLDWGVLFGFGPGLTIETVVLRSVAI
>adu:107483332  stilbene synthase 1-like
MVSASDIHKIQRAEGPATVLAIGTANPPNCVDQSTYADYYFRVTNSEHMTDLKKKFQRICERTQIKNRHMYLTEEILKEN
PNMCAYKAPSLDAREDMMIREVPRVGKEAATKAIKEWGQPMSKITHLIFCTTSGVALPGVDYELIVLLGLDPSVKRYMMY
HQGCFAGGTVLRLAKDLAENNKDARVLIVCSENTSVTFRGPSETDMDSLVGQALFADGAAAIIIGSDPVPEVENPLFEIV
STDQQLVPNSHGAIGGLLREVGLTFYLNKSVPDIISQNINDALSKAFDPLGISDYNSIFWIAHPGGRAILDQVEEKVNLK
PEKMKATRDVLSNYGNMSSACVFFIMDLMRKKSLEAGLKTTGEGLDWGVLFGFGPGLTIETVVLRSVAI
>aip:107638908  stilbene synthase 1-like
MVAVSEIRKAQRAEGPATVLAIGTANPSNCVDQSTYADYYFRVTNSEHMTDLKKKFQRICERTQIKNRHMYLTEEILKEN
PNMCAYKAPSLDAREDMMIREVPRVGKEAATKAIKEWGQPMSKITHLIFCTTSGVALPGVDYELIVLLGLDPSVKRYMMY
HQGCFAGGTVLRLAKDLAENNKDARVLIVCSENTSVTFRGPSETDMDSLVGQALFADGAAAIIIGSDPVPKVENPLFEIV
STDQQLVPNSHGAIGGLLREVGLTFYLNKSVPDIISQNINDALSKAFDPLGISDYNSIFWIAHPGGRAILDQVEEKVNLK
PEKMKATRDVLSNYGNMSSACVFFIMDLMRKKSLEAGLKTTGEGLDWGVLFGFGPGLTIETVVLRSMSI
>adu:107483281  stilbene synthase 1-like
MVSVSGIRKVQRAEGPATVLAIGTANPLNCVDQSTYADYYFRVTNSEHMTDLKKKFQRICERTQIKNRHMYLTEEILKEN
PNMCAYKAPSLDAREDMMIREVPRVGKEAATKAIKEWGQPMSKITHLIFCTTSGVALPGVDYELIVLLGLDPSVKRYMMY
HQGCFAGGTVLRLAKDLAENNKDARVLIVCSENTSVTFRGPSETDMDSLVGQALFADGAAAIIIGSDPVPEVENPLFEIV
STDQQLVPNSHGAIGGLLREVGLTFYLNKSVPDIISQNINDALSKAFDPLGIFDYNSIFWIAHPGGRAILDQVEQKVNLK
PEKMKATRDVLSNYGNMSSACVFFIMDLMRKKSLKRGLKTTGEGLDWGVLFGFGPGLTIETVVLCSVAI
>adu:107483290  stilbene synthase 3-like
MVSVSEIRNVQRAEGPATVLAIGTANPSNCVDQSTYADYYFRVTNSEHMTDLKKKFQRICERTQIKNRHMYLTEEILKEN
PNMCAYKAPSLDAREDMMIREVPRVGKEAATKAIKEWGQPMSKITHLIFCTTSGVALPGVDYELIVLLGLDPCVKRYMMY
HQGCFAGGTVLRLAKDLAENNKDARVLIVCSENTAVTFRGPSETDMDSLVGQALFADGAAAIIIGSDPVPEVEKPLFEIV
STDQKLVPGSHGAIGGLLREVGLTFYLNKSVPDIISQNINDALSKAFDPLGISDYNSIFWIAHPGGRAILDQVEQKVNLK
PEKMKATRDVLSNYGNMSSACVFFIMDLMRKKSLEEGLKTTGEGLDWGVLFGFGPGLTIETVVLRSVTI
>adu:107483344  stilbene synthase 3-like
MVSVSEIRNVQRAEGPATVLAIGTANPLNCVDQSTYADYYFRVTNSEHMTDLKKKFQRICERTQIKNRHMYLTEEILKEN
PNMCAYKAPSLDAREDMMIREVPRVGKEAATKAIKEWGQPMSKITHLIFCTTSGVALPGVDYELIVLLGLDPCVKRYMMY
HQGCFAGGTVLRLAKDLAENNKDARVLIVCSENTAVTFRGPSETDMDSLVGQALFADGAAAIIIGSDPVPEVEKPLFEIV
STNQKLVPGSHGAIGGLLREVGLTFYLNKSVPDIISQNINDALSKAFDPLGISDYNSIFWIAHPGGRAILDQVEHKVNLK
PEKMKATRDVLSNYGNMSSACVFFIMDLMRKKSLEEGLKTTGEGLDWGVLFGFGPGLTIETVVLRSVTI
>adu:107483286  stilbene synthase 3-like
MVSVSEIRNIQRAEGPATVLAIGTANPSNCVDQSTYADYYFRVTDSEHMTDLKKKFQRICERTQIKNRHMYLTEEILKEN
PNMCAYKAPSLDAREDMMIREVPRVGKEAATKAIKEWGQPMSKITHLIFCTTSGVALPGVDYELIVLLGLDPCVKRYMMY
HQGCFAGGTVLRLAKDLAENNKDARVLIVCSENTAVTFRGPSETDMDSLVGQALFADGAAAIIIGSDPVPEVEKPIFEIV
STDQKLVPGSHGAIGGLLREVGLTFYLNKSVPDIISQNINDALSKAFDPLGISDYNSIFWIAHPGGRAILDQVEQKVNLK
PEKMKATRDVLSNYGNMSSACVFFIMDLMRKKSLEEGLKTTGEGLDWGVLFGFGPGLTIETVVFRSVAI
>aip:107605371  stilbene synthase 3-like
MVSVSEIRNVQRAEGPATVLAIGTANPSNCVDQSTYADYYFKVTNSEHMTDLKKKFQRICERTQIKNRHMYLTEEILKEN
PNMCAYKAPSLDAREDMMIREVPRVGKEAATKAIKEWGQPMSKITHLIFCTTSGVALPGVDYELIVLLGLDPCVKRYMMY
HQGCFAGGTVLRLAKDLAENNKDARVLIVCSENTAVTFRGPSETDMDSLVGQALFADGAAAIIIGSDPVPEVEKPIFEIV
STDQKLVPGSHGAIGGLLREVGLTFYLNKSVPDIISQNINDALSKAFDPLGISDYNSIFWIAHPGGRAILDQVEQKVNLK
PEKMKATRDVLSNYGNMSSACVFFIMDLMRKKSLEEGLKTTGEGLDWGVLFGFGPGLTIETVVLRSVTI
>aip:107638895  stilbene synthase 3-like
MVSVSEIRKVQRAEGPATVLAIGTANPSNCVDQSTYADYYFRVTNSEHMTDLKKKFQRICERTQIKNRHMYLTEEILKKN
PNMCAYKAPSLDAREDMMIREVPRVGKEAATKAIKEWGQPMSKITHLIFCTTSGVALPGVDYELIVLLGLDPCVKRYMMY
HQGCFAGGTVLRLAKDLAENNKDARVLIVCSENTAVTFRGPSETDMDSLVGQALFADGAAAIIIGSDPVPEVEKPIFEIV
STDQKLVPGSHGAIGGLLREVGLTFYLNKSVPDIISQNINDALSKAFDPLGISDYNSIFWIAHPGGRAILDQVEQKVNLK
PEKMKATRDVLSNYGNMSSACVFFIMDLMRKKSLKEGLKTTGEGLDWGVLFGFGPGLTIETVVLRSVAI
>aip:107638897  stilbene synthase 3-like
MVSVSEIRNIQRAEGPATVLAIGTANPSNCVDQSTYADYYFRVTNSEHMTDLKKKFQRICERTQIKNRHMYLTEEILKEN
PNMCAYKAPSLDAREDMMIREVPRVGKEAATKAIKEWGQPMSKITHLIFCTTSGVALPGVDYELIVLLGLDPCVKRYMMY
HQGCFAGGTVLRLAKDLAENNKDARVLIVCSENTAVTFRGPSETDMDSLVGQALFADGAAAIIIGSDPVPEVEKPIFEIV
STDQKLVPGSHGAIGGLLREVGLTFYLNKSVPDIISQNINDALSKAFDPLGISDYNSIFWIAHPGGRAILDQVEQKVNLK
PEKMKATRDVLSNYGNMSSACVFFIMDLMRKKSLEEGLKTTGEGLDWGVLFGFGPGLTIETVVLRSVTI
>aip:107638898  stilbene synthase 3-like
MVSVSEIRNVQRAEGPATVLAIGTANPSNCVDQSTYADYYFRVTNSEHMTDLKKKFQRICERTQIKNRHMYLTEEILKEN
PNMCAYKAPSLDAREDMMIREVPRVGKEAATKAIKEWGQPMSKITHLIFCTTSGVALPGVDYELIVLLGLDPCVKRYMMY
HQGCFAGGTVLRLAKDLAENNKDARVLIVCSENTAVTFRGPSETDMDSLVGQALFADGAAAIIIGSDPVPEVEKPIFEIV
STDQKLVPGSHGAIGGLLREVGLTFYLNKSVPDIISQNINDALSKAFDPLGISDYNSIFWIAHPGGRAILDQVEQKVNLK
PEKMKATRDVLSNYGNMSSACVFFIMDLMRKKSLEEGLKTTGEGLDWGVLFGFGPGLTIETVVLRSVTI
>aip:107638922  stilbene synthase 3-like
MVSVSEIRNVQRAEGPATVLAIGTANPSNCVDQSTYADYYFRVTNSEHMTDLKKKFQRICERTQIKNRHMYLTEEILKEN
PNMCAYKAPSLDAREDMMIREVPRVGKEAATKAIKEWGQPMSKITHLIFCTTSGVALPGVDYELIVLLGLDPCVKRYMMY
HQGCFAGGTVLRLAKDLAENNKDARVLIVCSENTAVTFRGPSETDMDSLVGQALFADGAAAIIIGSDPVPEVEKPIFEIV
STDQKLVPGSHGAIGGLLREVGLTFYLNKSVPDIISQNINDALSKAFDPLGISDYNSIFWIAHPGGRAILDQVEQKVNLK
PEKMKATRDVLSNYGNMSSACVFFIMDLMRKKSLEEGLKTTGEGLDWGVLFGFGPGLTIETVVLRSVAI
>aip:107638923  stilbene synthase 3-like
MVSVSEIRNVQRAEGPATVLAIGTANPSNCVDQSTYADYYFRVTNSEHMTDLKKKFQRICERTQIKNRHMYLTEEILKEN
PNMCAYKAPSLDAREDMMIREVPRVGKEAATKAIKEWGQPMSKITHLIFCTTSGVALPGVDYELIVLLGLDPCVKRYMMY
HQGCFAGGTVLRLAKDLAENNKDARVLIVCSENTAVTFRGPSETDMDSLVGQALFADGAAAIIIGSDPVPEVEKPIFEIV
STDQKLVPGSHGAIGGLLREVGLTFYLNKSVPDIISQNINDALSKAFDPLGISDYNSIFWIAHPGGRAILDQVEQKVNLK
PEKMKTTRDVLSNYGNMSSACVFFIMDLMRKKSLEEGLKTTGEGLDWGVLFGFGPGLTIETVVLRSVTI
>aip:107638929  stilbene synthase 3-like
MVSVSEIRNIQRAEGPATVLAIGTANSLNCVDQSTYADYYFRVTNSEHMTDLKKKFQRICERTQIKNRHMYLTEEILKEN
PNMCAYKAPSLDAREDMMIREVPRVGKEAATKAIKEWGQPMSKITHLIFCTTSGVALPGVDYELIVLLGLDPCVKRYMMY
HQGCFAGGTVLRLAKDLAENNKDARVLIVCSENTAVTFRGPSETDMDSLVGQALFADGAAAIIIGSDPVPEVEKPIFEIV
STDQKLVPGSHGAIGGLLREVGLTFYLNKSVPDIISQNINDALSKAFDPLGISDYNSIFWIAHPGGRAILDQVEQKVNLK
PEKMKATRDVLSNYGNMSSACVFFIMDLMRKKSLEEGLKTTGEGLDWGVLFGFGPGLTIETVVLRSVTI
>adu:107483337  stilbene synthase 3-like
MVSVSEIHNVQRAEGPATVLAIGTANPPNCVDQSTYADYYFRVTNSEHMTDLKKKFQRICERTQIKNRHMYLTEEILKEN
PNMCAYKAPSLDAREDMMIREVPRVGKEAATKAIKEWGQPMSKITHLIFCTTSGVALPGVDYELIVLLGLDPCVKRYMMY
HQGCFAGGTVLRLAKDLAENNKDARVLIVCSENTAVTFRGPSETDMDSLVGQALFADGAAAIIIGSDPVPDVEKPIFEIV
STDQKLVPGSHGAIGGLLREVGLTFYLNKSVPDIISQNINDALSKAFDPLGIFDYNSIFWIAHPGGRAILDQVEQKVNLK
PEKMKATRDVLSNYGNMSSACVFFIMDLMRKKSLEEGLKTTGEGLDWGVLFGFGPGLTIETVVLRSVAI
>adu:107483338  stilbene synthase 3-like
MVSVSEIRKVQRAEGLATVLAIGTANPSNYVDQSTYADYYFRVTNSEHMTDLKKKFQRICERTQIKNRHMYLTEEILKEN
PNMCAYKAPSLDAREDMMIREVPRVGKEAATKAIKEWGQPMSKITHLIFCTTSGVALPGVDYELIVLLGLDPCVKRYMMY
HQGCFAGGTVLRLAKDLAENNKDARVLIVCSENTAITFRGPSETDMDSLVGQALFADGAAAIIIGSDPVPEVEKPIFEIV
STDQKLVPGSHGAIGGLLREVGLTFYLNKSVPDIISQNINDALSKAFDPLGIFDYNSIFWIAHPGGRAILDQVEQKVNLK
PEKMKATRDVLSNYGNMSSACVFFIMDLMRKKSLKEGLKTTGEGLDWGVLFGFGPGLTIETVVLRSVAI
>adu:107483339  stilbene synthase 3-like
MVSVSEIRNVQRAEGPATVLAIGTANPSNCVDQSTYADYYFRVTNSEHMTDLKKKFQRICERTQIKNRHMYLTEEILKEN
PNMCAYKAPSLDAREDMMIREVPRVGKEAATKAIKEWGQPMSKITHLIFCTTSGVALPGVDYELIVLLGLDPCVKRYMMY
HQGCFAGGTVLRLAKDLAENNKDARVLIVCSENTAITFRGPSETDMDSLVGQALFADGAAAIIIGSDPVPEVEKPIFEIV
STDQKLVPGSHGAIGGLLREVGLTFYLNKSVPDIISENINDALSKAFDPLGIFDYNSIFWIAHPGGRAILDQVEQKVNLK
PEKMKATRDVLSNYGNMSSACVFFIMDLMRKKSLEEGLKTTGEGLDWGVLSGFGPGLTIETVVLRSVAI
>aip:107638918  stilbene synthase 3
MVAVSEIRMAQRAEGPATVLAIGTANPPNCVDQSTYADYYFRVTNSEHMTDLKKKFQRICERTQIKNRHMYLTEEILKEN
PNMCAYKAPSLDAREDMMIREVPRVGKEAATKAIKEWGQPMSKITHLIFCTTSGVALPGVDYELIVLLGLDPCVKRYMMY
HQGCFAGGTVLRLAKDLAENNKDARVLIVCSENTAVTFRGPSETDMDSLVGQALFADGAAAIIIGSDPVPEVEKPIFELV
STDQKLVPGSHGAIGGLLREVGLTFYLNKSVPDIISQNINDALNKAFDPLGISDYNSIFWIAHPGGRAILDQVEQKVNLK
PEKMKATRDVLSNYGNMSSACVFFIMDLMRKRSLEEGLKTTGEGLDWGVLFGFGPGLTIETVVLRSVAI
>aip:107638914  stilbene synthase 3-like
MVAVSEIRKAQRAEGPATVLAIGTANPPNCVDQSTYADYYFRVTNSEHMTDLKKKFQRICERTQIKNRHMYLTEEILKEN
PNMCAYKAPSLDAREDMMIREVPRVGKEAATKAIKEWGQPMSKITHLIFCTTSGVALPGVDYELIVLLGLDPCVKRYMMY
HQGCFAGGTVLRLAKDLAENNKDARVLIVCSENTAVTFRGPSETDMDSLVGQALFADGAAAIIIGSDPVPEVEKPIFELV
STDQKLVPGSHGAIGGLLREVGLTFYLNKSVPDIISQNINDALSKAFDPLGISDYNSIFWIAHPGGRAILDQVEQKVNLK
PEKMKATRDVLSNYGNMSSACVFFIMDLMRKKSLEEGLKTTGEGLDWGVLFGFGPGLTIETVVLRSVAI
>aip:107638921  stilbene synthase 3-like
MVAVSEIRKVQRAEGPATVLAIGTANPSNCVDQSTYADYYFRVTNSEHMTDLKKKFQRICERTQIKNRHMYLTEEILKEN
PNMCAYKAPSLDAREDMMIREVPRVGKEAATKAIKEWGQPMSKITHLIFCTTSGVALPGVDYELIVLLGLDPCVKRYMMY
HQGCFAGGTVLRLAKDLAENNKDARVLIVCSENTAVTFRGPSETDMDSLVGQALFADGAAAIIIGSDPVPQVEKPIFELV
STDQKLIPDSHGAIGGLLREVGLTFYLNKSVPDIISQNINDALSKAFDPLGISDYNSIFWIAHPGGRAILDQVEQKVNLK
PEKMKATRDVLSNYGNMSSACVFFIMDLMRKKSLEEGLKTTGEGLDWGVLFGFGPGLTIETVVLRSVAI
>adu:107483324  stilbene synthase 3-like
MVSVSGIRNVQRAEGPATVLAIGTTNPPNCVDQSTYTDYYFRVTNSEHMTDLKKKFQRICERTQIKNRHMYLTEEILKEN
PNMCAYKAPSLDVREDMMIREVPRVGKEAATKAIKEWGQPMSKITHLIFCTTSGVALPGVDYELIVLLGLDPCVKRYMMY
HQGCFAGGTVLRLAKDLAENNKDARVLIVCSENTAVTFRGPSETDMDSLVGQALFADGAAAIIIGSDPIPEVENPIFEIV
STDQKLVLGSHGAIGGLLREVGLTFYLNKSVPDIISQNINDALSKAFDPLGISDYNSIFWIAHPGGRAILDQVEQKVNLK
PEKMKATRDVLSNYGNMSSACVFFIMDLMRKRSLEGKLKTTGEGFDWGVLFGFGPGLTIETVVLRSMTI
>aip:107638915  stilbene synthase 3-like
MYLTEEILKENPNICAYKAPSLDAREDMMIREVPRVGKEAATKAIKEWGQPMSKITHLIFCTTSGVALPGVDYELIVLLG
LDPCVKRYMMYHQGCFAGGTVLRLAKDLAENNKDARVLIVCSENTAVTFRGPSETDMDSLVGQALFADGAAAIIIGSDPI
PEVENPIFEIVSTDQKLVSGSHGAIGGLLREVGLTFYLNKSVPDIISQNINDALSKAFDPLGISDYNSIFWIAHPGGRAI
LDQVEQKVNLKPEKMKATRDVLSNYGNMSSACVLFIMDLMRKRSLEDKLKTTGEGFDWGVLFGFGPGLTIETVVLRSVTI
>aip:107638896  stilbene synthase 3-like
MVSASEIRNVQRAEGPATVLAIGTANPSNCVDQSTYADYYFRVTNSEHMTDLKKKFQRICERTQIKNRYMYLTEEILKEN
PNICAYKAPSLDAREDMMIREVPRVGKEAATKAIKEWGQPMSKITHLIFCTTSGVALPGVDYELIVLLGLDPCVKRYMMY
HQGCFAGGTVLRLAKDLAENNKDARVLIVCSENTAVTFRGPSETDIDSLVGQALFADGAAAIIIGSDPVPEVEKPIFEIV
STDQKLVPGSHGAIGGLLREVGLTFYLNKSVPDIISQNINDALSKAFDPLGISDYNSIFWIAHPGGRAILDQVEQKVNLK
PEKMKATRDVLSNYGNMSSACVFFIMDLMRKKSLEEGLKTTGEGLDWGVLFGFGPGLTIETVVLRSVTI
>adu:107483282  stilbene synthase 3-like
MVAVNDIRKVQQRAEGPATVLAIGTANPLNCVDQSTYADYYFRVTNSEHMTDLKKKFQRICERTMIKNRHMYLTEEILKE
NPNMCAYKAPSLDAREDMMIREVPRVGKEAATKAIKEWGQPMSKITHLIFCTTSGVALPGVDYELIVLLGLDPCVKRYMM
YHQGCFAGGTVLRLAKDLAENNKDARVLIVCSENTAVTFRGPSETDMDSLVGQALFADGAAAIIIGSDPVPEVEKPIFEL
VSTDQKLVPGSHGAIGGLLREVGLTFYLNKSVPDIISQNINEALSKAFDPLGISDYNSIFWIAHPGGRAILDQVEQKVNL
KPEKMKATRDVLSNYGNMSSACVFFIMDLMRKKSLERGLKTTGEGLDWGVLFGFGPGLTIETVVLRSVAI
>adu:107483283  stilbene synthase 3-like
MVAVNDIRKVQQRAEGPATVLAIGTANPPNCIDQSTYADYYFRVTNSEHMTDLKKKFKRICERTMIKNRHMYLTEEILKE
NPNMCAYKAPSLDAREDMMIREVPRVGKEAATKAIKEWGQPMSKITHLIFCTTSGVALPGVDYELIVLLGLDPCVKRYMM
YHQGCFAGGTVLRLAKDLAENNKDARVLIVCSENTAVTFRGPSETDMDSLVGQALFADGAAAIIIGSDPVPEVEKPIFEL
VSTDQKLVPGSHGAIGGLLREVGLTFYLNKSVPDIISQNINEALSKAFDPLGISDYNSIFWIAHPGGRAILDQVEQKVNL
KPEKMKATRDVLSNYGNMSSACVFFIMDLMRKKSLERGLKTTGEGLDWGVLFGFGPGLTIETVVLRSVAI
>aip:107605370  stilbene synthase 3-like
MVAVSDIRKVQQRAEGPATVLAIGTANPANCIDQSTYADYYFRVTNSEHMTDLKKKFQRICERTMIKNRHMYLTEEILKE
NPNMCAYKAPSLDAREDMMIREVPRVGKEAATKAIKEWGQPMSKITHLIFCTTSGVALPGVDYELIVLLGLDPCVKRYMM
YHQGCFAGGTVLRLAKDLAENNKDARVLIVCSENTAVTFRGPSETDMDSLVGQALFADGAAAIIIGSDPVPEVEKPIFEL
VSTDQKLVPGSHGAIGGLLREVGLTFYLNKSVPDIISQNINEALSKAFDPLGISDYNSIFWIAHPGGRAILDQVEQKVNL
KPEKMKATRDVLSNYGNMSSACVFFIMDLMRKKSLENGLKTTGEGLDWGVLFGFGPGLTIETVVLRSVAI
>aip:107638894  stilbene synthase 3-like
MVAVNDIRKVQQRAEGPATVLAIGTANPANCIDQSTYADYYFRVTNSEHMTDLKKKFQRICERTMIKNRHMYLTEEILKE
NPNMCAYKAPSLDAREDMMIREVPRVGKEAATKAIKEWGQPMSKITHLIFCTTSGVALPGVDYELIVLLGLDPCVKRYMM
YHQGCFAGGTVLRLAKDLAENNKDARVLIVCSENTAVTFRGPSETDMDSLVGQALFADGAAAIIIGSDPVPEVEKPIFEL
VSTDQKLVPGSHGAIGGLLREVGLTFYLNKSVPDIISQNINEALSKAFDPLGISDYNSIFWIAHPGGRAILDQVEQKVNL
KPEKMKATRDVLSNYGNMSSACVFFIMDLMRKKSLENGLKTTGEGLDWGVLFGFGPGLTIETVVLRSVAI
>aip:107638919  stilbene synthase 3-like
MVAVNDIRKVQQRAEGPATVLAIGTANPPNCVDQSTYADYYFRVTNSEHMTDLKKKFQHICERTMIKTRHMYLTEEILKE
NPNMCAYKAPSLDAREDMMIREVPRVGKEAATKAIKEWGQPMSKITHLIFCTTSGVALPGVDYELIVLLGLDPCVKRYMM
YHQGCFAGGTVLRLAKDLAENNKDARVLIVCSENTAVTFRGPSETDMDSLVGQALFADGAAAIIIGSDPVPEVEKPIFEL
VSTDQKLVPGSHGAIGGLLREVGLTFYLNKSVPDIISQNINEALSKAFDPLGISDYNSIFWIAHPGGRAILDQVEQKVNL
KPEKMKATRDVLSNYGNMSSACVFFIMDLMRKQSLERGLKTTGEGLDWGVLFGFGPGLTIETVVLRSVAI
>aip:107636079  stilbene synthase 3-like
MVVVSEIRKVQRTEGPANVLAIGIANPSNCVDQNTYADYYFRVTNSEHIIELKKKFQRICEKIMIKNKHMYLTEEILKEN
PNMCAYKASSLDAREDMLIREVPRLGKEATTKGLDPCVKRYMMYHQGCFTGGMVLRLAKDLAENNKDARVLIVCSENTSI
IFHGPSETDIDSLVAQALFSDGAAAIIIGSDHVPQVEKPIFELVSTDQKLIPNSQGAIGGLLREVELTFYLNKSVPNIIS
QNINDALSKAFDPLGISDYNSIFWIAHPGGRAILDQIEQKVNLKPEKMKATRDVLSNYGNMSSACVFFYYGFDEEEVP
>lja:Lj1g3v0116650.2  Lj1g3v0116650.2; -
MVSVAEIRKAQRAEGPATILAIGTANPPNCVDQSTYPDFYFKITNSEHMTELKEKFQRMCDKSMIKKRYMYLNEEILKEN
PNLCAYMAPSLDARQDMVVVEVPRLGKEAATKAIKEWGQPKSKITHLIFCTTSGVDMPGADYQLTKLLGLRPSVKRYMMY
QQGCFAGGTVLRLAKDLAENNKGARVLVVCSEITAVTFRGPNDTHLDSLVGQALFGDGAAAVIVGSDPVPEIEKPLFELV
WTAQTIAPDSDGAIDGHLREVGLTFHLLKDVPGIVSKNIDKALVEAFQPLNISDYNSIFWIAHPGGPAILDQVEQKLGLK
PEKMKATREVLSEYGNMSSACVLFILDEMRRKSAQDGLKTTGEGLEWGVLFGFGPGLTIETVVLRSVAI
>lja:Lj2g3v2124310.1  Lj2g3v2124310.1; -
MVSVAEIRKAQRAEGPATIFAIGTANPPNCVDQSTYPDFYFRVTNSEHKTELKEKFQRMCDKSMIKKRYMHLTEDLLKEN
PNMCAYMAPSLDARQDMVVVEVPRLGKEAAVKAIKEWGQPKSKITHLIFCTTSGVDMPGADYQLTKLLGLRPYVKRYMMY
QQGCFAGGTVLRLAKDLAENNKDARVLVVCSELTAVTFRGPSDTHLDSLVGQALFGDGAAALIVGSDPVPEIEKPLFELV
WTAQTIAPDSEGAIDGHLREVGLTFHLLKDVPGIVSKNIEKALIEAFQPLGISDYNSIFWIAHPGGPAILDQVEQKLSLK
PEKMKATREVLSEYGNMSSACVLFILDEMRRKSAQDGLKTTGEGLEWGVLFGFGPGLTIETIVLRSVAI
>lja:Lj1g3v2626180.1  Lj1g3v2626180.1; -
MIKKRYMHLTEDLLKENPNMCAYMAPSLDARQDMVVVEVPRLGKEAAVKAIKEWGQPKSKITHLIFCTTSGVDMPGADYQ
LTKLLGLRPYVKRYMMYQQGCFAGGTVLRLAKDLAENNKGARVLVVCSELTAVTFRGPSDTHLDSLVGQALFGDGAAALI
VGSDPVPEIEKPLFELVWTAQTIAPDSEGAIDGHLREVGLTFHLLKDVPGIVSKNIEKALIEAFQPLGISDYNSIFWIAH
PGGPAILDQVEQKLSLKPEKMRATREVLSEYGNMSSACVLFILDEMRKKSAQDGLKTTGEGLEWGVLFGFGPGLTIETVV
LRSVAI
>lja:Lj1g3v2626190.1  Lj1g3v2626190.1; -
MVSVAEIRKAQRAEGPATIFAIGTANPPNCVDQSTYPDFYFRVTNSEHKTELKEKFQRMCDKSMIKKRYMHLTEDLLKEN
PNMCAYMAPSLDARQDMVVVEVPRLGKEAAVKAIKEWGQPKSKITHLIFCTTSGVDMPGADYQLTKLLGLRPYVKRYMMY
QQGCFAGGTVLRLAKDLAENNKGARVLVVCSELTAVTFRGPSDTHLDSLVGQALFGDGAAALIVGSDPVPEIEKPLFELV
WTAQTIAPDSEGAIDGHLREVGLTFHLLKDVPGIVSKNIEKALIEAFQPLGISDYNSIFWIAHPGGPAILDQVEQKLSLK
PEKMRATREVLSEYGNMSSACVLFILDEMRKKSAQDGLKTTGEGLEWGVLFGFGPGLTIETVVLRSVAI
>lja:Lj2g3v2124320.2  Lj2g3v2124320.2; -
MVSVAEIRKAQRAEGPATIFAIGTANPPNCVDQSTYPDFYFRVTNSEHKTELKEKFQRMCDKSMIKKRYMHLTEDLLKEN
PNMCAYMAPSLDARQDMVVVEVPRLGKEAAVKAIKEWGQPKSKITHLIFCTTSGVDMPGADYQLTKLLGLRPYVKRYMMY
QQGCFAGGTVLRLAKDLAENNKGARVLVVCSELTAVTFRGPSDTHLDSLVGQALFGDGAAALIVGSDPVPEVEKPLFELV
WTAQTIAPDSEGAIDGHLREVGLTFHLLKDVPGIVSKNIEKALIEAFQPLGISDYNSIFWIAHPGGPAILDQVEQKLSLK
PEKMRATREVLSEYGNMSSACVLFILDEMRKKSAQDGLKTTGEGLEWGVLFGFGPGLTIETVVLRSVTI
>lja:Lj1g3v2626210.1  Lj1g3v2626210.1; -
MIKKRYMHLTEDILKENPNMCAYMAPSLDARQDMVVVEVPRLGKEAAVKAIKEWGQPKSKITHLIFCTTSGVDMPGADYQ
LTKLLGLRPYVKRYMMYQQGCFAGGTVLRMAKDLAENNKGARVLVVCSELTAVTFRGPSDTHLDSLVGQALFGDGAAALI
VGSDPVPEIEKPLFELVWTAQTIAPDSEGAIDGHLREVGLTFHLLKDVPGIVSKNIEKALIEAFQPLGISDYNSIFWIAH
PGGPAILDQVEQKLSLKPEKMRATREVLSEYGNMSSACVLFILDEMRKKSAQDGLKTTGEGLEWGVLFGFGPGLTIETVV
LRSVAI
>lja:Lj1g3v2626200.1  Lj1g3v2626200.1; -
MVSVAEIRKAQRAEGPATIFAIGTANPANCVDQSTYPDFYFRVTNSEHKTELKEKFQRMCDKSMIKKRYMHLTEDILKEN
PNMCAYMAPSLDARQDMVVVEVPRLGKEAAVKAIKEWGQPKSKITHLIFCTTSGVDMPGADYQLTKLLGLRPYVKRYMMY
QQGCFAGGTVLRMAKDLAENNKGARVLVVCSELTAVTFRGPSDTHLDSLVGQALFGDGAAALIVGSDPVPEIEKPLFELV
WTAQTIAPDSEGAIDGHLREVGLTFHLLKDVPGIVSKNIEKALIEAFQPLGISDYNSIFWIAHPGGPAILDQVEQKLSLK
PEKMRATREVLSEYGNMSSACVLFILDEMRKKSAQDGLKTTGEGLEWGVLFGFGPGLTIETVVLRSVA
>lja:Lj2g3v2124320.1  Lj2g3v2124320.1; -
MVSVAEIRKAQRAEGPATIFAIGTANPPNCVDQSTYPDFYFRVTNSEHKTELKEKFQRMCDKSMIKKRYMHLTEDLLKEN
PNMCAYMAPSLDARQDMVVVEVPRLGKEAAVKAIKEWGQPKSKITHLIFCTTSGVDMPGADYQLTKLLGLRPYVKRYMMY
QQGCFAGGTVLRLAKDLAENNKGARVLVVCSELTAVTFRGPSDTHLDSLVGQALFGDGAAALIVGSDPIPEVEKPLFELV
WTAQTIAPDSEGAIDGHLREVGLTFHLLKDVPGIVSKNIEKALIEAFQPLGISDYNSIFWIAHPGGPAILDQVEQKLDLK
PEKMRATREVLSEYGNMSSACVLFILDEMRRKSAQGGLKTTGEGLEWGVLFGFGPGLTIETVVLRSVAI
>lja:Lj6g3v0933570.1  Lj6g3v0933570.1; -
MMYQQGCFAGGTVLRLAKDLAENNKGARVLVVCSELTAVTFRGPSDTHLDSLVGQALFGDGAAALIVGSDPIPEVKKPLF
ELVWTAQTIAPDSEGAIDGHLREVGLTFHLLKDVPGIVSKNIEKALIEAFQPLGISDYNSIFWIAHPGGPAILDQVEQKL
ALKPEKMRATREVLSEYGNMSSACVLFILDEMRKKSAQDGLKTTGEGL
>mtr:MTR_5g007713  chalcone and stilbene synthase family protein
MVSVSEIRKAQRAEGPATIMAIGTANPANCVEQSTYPDFYFKITNSEHKVELKEKFQRMCDKSMIKRRYMYLTEEILKEN
PSVCEYMAPSLDARQDMVVVEVPRLGKEAAVKAIKEWGQPKSKITHLIFCTTSGVDMPGADYQLTKLLGLRPYVKRYMMY
QQGCFAGGTVLRLAKDLAENNKGARVLVVCSEVTAVTFRGPSDTHLDSLVGQALFGDGAAALIVGSDPIPEIEKPIFEMV
WTAQTIAPDSEGAIDGHLREAGLTFHLLKDVPGIVSKNIDKALVEAFQPLNISDYNSIFWIAHPGGPAILDQVEEKLGLK
PEKMKATREVLSEYGNMSSACVLFILDEMRKKSAQEGLKTTGEGLDWGVLFGFGPGLTIETVVLHSVAI
>mtr:MTR_5g007717  chalcone and stilbene synthase family protein
MVSVSEIRKAQRAEGPATILAIGTANPANCVEQSTYPDFYFKITNSEHKVELKEKFQRMCDKSMIKRRYMYLTEEILKEN
PSVCEYMAPSLDARQDMVVVEVPRLGKEAAVKAIKEWGQPKSKITHLIFCTTSGVDMPGADYQLTKLLGLRPYVKRYMMY
QQGCFAGGTVLRLAKDLAENNKGARVLVVCSEVTAVTFRGPSDTHLDSLVGQALFGDGAAALIVGSDPIPEIEKPIFEMV
WTAQTIAPDSEGAIDGHLREAGLTFHLLKDVPGIVSKNIDKALIDAFQPLNISDYNSIFWIAHPGGPAILDQVEQKLGLK
PEKMKATREVLSEYGNMSSACVLFILDEMRKKSSQEGLKTTGEGLDWGVLFGFGPGLTIETVVLHSVAI
>mtr:MTR_5g007770  chalcone synthase family protein
MYITEEILKENPNVCAYTAPSLDARQDMVVVKVPRLGKEVAVKAIKEWGQPKSKITHLIFCTTSGVDMSGAHYQLTKLLG
LHPYVKRYMMYQQRCFAGGTVLHLAKDLAENNQDARVLVVCSKVIAVTFCGPGDTHLDSLVGQALFGDGAAALIVGTDPV
PEIEKSIFEMVWTAQTIAPNSEGAIDGHLREVGLTFRLLKDAFQPLNISDYNSIFWIAHPDGAAIIDQVDEYGNMSSACV
LFILDEMRKKSAQEGIKTIGEGLEWGLWT
>cam:105852659  CHS1; chalcone synthase 6-4-like
MVSVSEIRKAQRAEGPATILAIGTANPSNRVEQSTYPDFYFKITNSEHKVELKQKFQRMCKYIIFHYLVLYEHWFLYYSK
FVLLILFYYKXKEAAVKAIKEWGQPKSKITHLIFCTTSGVDMPGADYQLTKLLGLRPYVKRYMMYQQGCFAGGTVLRLAK
DLAENNKGARVLVVCSEVTAVTFRGPSDTHLDSLVGQALFGDGAAALIVGSDPIPEIEKPIFEMVWTAQTIAPDSEGAID
GHLREAGLTFHLLKDVPGIVSKNIDKALIEAFQPLNISDYNSIFWIAHPGGPAILDQVEEKLALKPEKMRATREVLSEYG
NMSSACVLFILDEMRRKSAKDGLKTTGEGLEWGVLFGFGPGLTIETVVLHSVAI
>cam:101503349  chalcone synthase 1
MVSVSEIRKAQRAEGPATILAIGTANPPNRVDQSTYPDFYFKITNSEHKVELKEKFQRMCDKSMIKSRYMYLTEEILKEN
PSVCEYMAPSLDARQDMVVVEVPRXXXEAAVKAIKEWGQPKSKITHLIFCTTSGVDMPGADYQLTKLLGLRPYVKRYMMY
QQGCFAGGTVLRLAKDLAENNKGARVLVVCSEVTAVTFRGPSDTHLDSLVGQALFGDGAAALIVGSDPIPEIEKPIFEMV
WTAQTIAPDSEGAIDGHLREAGLTFHLLKDVPGIVSKNIDKALIEAFQPLNISDYNSIFWIAHPGGPAILDQVEEKLALK
PEKMRATREVLSEYGNMSSACVLFILDEMRRKSAKDGLKTTGEGLEWGVLFGFGPGLTIETVVLHSVAI
>mtr:MTR_5g007760  chalcone and stilbene synthase family protein
MVSVSEIRKAQRAEGPATILAIGTANPPNCVEQSTYPDFYFRITNSEHKTELKEKFQRMCDKSMIKRRYMYLTEEILKEN
PSVCEYMAPSLDARQDMVVVEVPRLGKEAAVKAIKEWGQPKSKITHLIVCTTSGVDMPGADYQLTKLLGLRPYVKRYMMY
QQGCFAGGTVLRLAKDLAENNKGARVLVVCSEVTAVTFRGPSDTHLDSLVGQALFGDGAAALIVGSDPIPEIEKPIFEMV
WTAQTIAPDSEGAIDGHLREAGLTFHLLKDVPEIVSKNINKALVDAFQPLGVSDYNSIFWIAHPGGPAILDQVEQKLALK
PEKMKATREVLSEYGNMSSACVLFILDEMRKKSAQDGLKTTGEGHEWGVLFGFGPGLTIETVVLRSVAI
>mtr:MTR_7g016700  chalcone and stilbene synthase family protein
MVSVSEIRKAQRAEGPATILAIGTANPANCVEQSTYPDFYFKITNSEHKTELKEKFQRMCDKSMIKRRYMYLTEEILKKN
PSVCEYMAPSLDARQDMVVVEVPRLGKEAAVKAIKEWGQPKSKITHLIVCTTSGVDMPGADYQLTKLLGLRPYVKRYMMY
QQGCFAGGTVLRLAKDLAENNKGARVLVVCSEVTAVTFRGPSDTHLDSLVGQALFGDGAAALIVGSDPIPEIERPIFEMV
WTAQTIAPDSEGAIDGHLREAGLTFHLLKDVPGIVSKNITKALVEAFEPLGISDYNSIFWIAHPGGPAILDQVEQKLALK
PEKMNATREVLSEYGNMSSACVLFILDEMRKKSTQNGLKTTGEGLEWGVLFGFGPGLTIETVVLRSVAI
>mtr:MTR_7g016720  chalcone and stilbene synthase family protein
MVSVSEIRKAQRAEGPATILAIGTANPANCVEQSTYPDFYFKITNSEHKTELKEKFQRMCDKSMIKRRYMYLTEEILKEN
PSVCEYMAPSLDARQDMVVVEVPRLGKEAAVKAIKEWGQPKSKITHLIVCTTSGVDMPGADYQLTKLLGLRPYVKRYMMY
QQGCFAGGTVLRLAKDLAENNKGARVLVVCSEVTAVTFRGPSDTHLDSLVGQALFGDGAAALIVGSDPVPEIEKPIFEMV
WTAQTIAPDSEGAIDGHLREAGLTFHLLKDVPGIVSKNITKALVEAFEPLGISDYNSIFWIAHPGGPAILDQVEQKLALK
PEKMNATREVLSEYGNMSSACVLFILDEMRKKSTIDGLKTTGEGLEWGVLFGFGPGLTIETVVLRSVAI
>mtr:MTR_7g016800  chalcone and stilbene synthase family protein
MVSVSEIRNAQRAEGPATILAIGTANPANCVEQSTYPDFYFKITNSEHKTELKEKFQRMCDKSMIKRRYMYLTEEILKEN
PSVCEYMAPSLDARQDMVVVEVPRLGKEAAVKAIKEWGQPKSKITHLIVCTTSGVDMPGADYQLTKLLGLRPYVKRYMMY
QQGCFAGGTVLRLAKDLAENNKGARVLVVCSEVTAVTFRGPSDTHLDSLVGQALFGDGAAALIVGSDPVPEIEKPIFEMV
WTAQTIAPDSEGAIDGHLREAGLTFHLLKDVPGIVSKNITKALVEAFEPLGISDYNSIFWIAHPGGPAILDQVEQKLALK
PEKMNATREVLSEYGNMSSACVLFILDEMRKKSTQNGLKTTGEGLEWGVLFGFGPGLTIETVVLRSVTI
>mtr:MTR_7g016820  chalcone and stilbene synthase family protein
MVSVSEIRKAQRAEGPATILAIGTANPANCVEQSTYPDFYFKITNSEHKVELKEKFQRMCDKSMIKRRYMYLTEEILKEN
PSVCEYMAPSLDARQDMVVVEVPRLGKEAAVKAIKEWGQPKSKITHLIVCTTSGVDMPGADYQLTKLLGLRPYVKRYMMY
QQGCFAGGTVLRLAKDLAENNKGARVLVVCSEVTAVTFRGPSDTHLDSLVGQALFGDGAAALIVGSDPVPEIEKPIFEMV
WTAQTIAPDSEGAIDGHLREAGLTFHLLKDVPGIVSKNITKALVEAFEPLGISDYNSIFWIAHPGGPAILDQVEQKLALK
PEKMNATREVLSEYGNMSSACVLFILDEMRKKSTKDGLKTTGEGLEWGVLFGFGPGLTIETVVLRSVAI
>mtr:MTR_7g016780  chalcone and stilbene synthase family protein
MVSVSEIRKAQRAEGPATILAIGTANPANCVEQSTYPDFYFKITNSEHKTELKEKFQRMCDKSMIKRRYMYLTEEILKEN
PSVCEYMAPSLDARQDMVVVEVPRLGKEAAVKAIKEWGQPKSKITHLIVCTTSGVDMPEADYQLTKLLGLRPYVKRYMMY
QQGCFAGGTVLRLAKDLAENNKGARVLVVCSEVTAVTFRGPSDTHLDSLVGQALFGDGAAALIVGSDPVPEIEKPIFEMV
WTAQTIAPDSEGAIDGHLREAGLTFHLLKDVPGIVSKNITKALVDAFEPLGISDYNSIFWIAHPGGPAILDQVEQKLSLK
PEKMNATREVLSEYGNMSSACVLFILDEMRKKSTKDGLKTTGEGLEWGVLFGFGPGLTIETVVLRSVAI
>mtr:MTR_7g113405  3-ketoacyl-CoA synthase-like protein
MAPSLDARQDMVVVEVPRLGKEAAVKAIKEWGQPKSKITHLIVCTTSGVDMPGADYQLTKLFGLRPYVKRYMMYQQGCFA
GGTGLRLANDLAENNKGARVLVVCSEVTAVTFRGPSDTHLDSLVGQALFGVRAAALIVGSDPVPEIEKPIFEMVWTSQTI
APDSEGAIDGHLREAGLTFHLLKDVPGIVSKNIDKALVEAFQPLGISDYNSIFWIAHPGGPAILDQVEQKLALKPEKMRA
TREVLSEYGNMSSACVLFILDEMRKKSTQDGLKTTGEGLEWGVLFGFGPGLTIETVVLHSVAI
>mtr:MTR_5g007730  chalcone and stilbene synthase family protein
MVSVSEIRKAQRAEGPATILAIGTANPANCVEQSTYPDFYFKITNSEHKTELKEKFQRMCDKSMIKRRYMYLTEEILKEN
PNVCEYMAPSLDARQDMVVVEVPRLGKEAAVKAIKEWGQPKSKITHLIVCTTSGVDMPGADYQLTKLLGLRPYVKRYMMY
QQGCFAGGTVLRLAKDLAENNKGARVLVVCSEVTAVTFRGPSDTHLDSLVGQALFGDGAAALIVGSDPVPEIEKPIFEMI
WTAQTIAPDSEGAIDGHLREAGLTFHLLKDVPGIVSKNINKALVEAFQPLGISDYNSIFWIAHPGGPAILDQVEQKLALK
PEKMRATREVLSEYGNMSSACVLFILDEMRKKSTQNGLKTTGEGHEWGVLFGFGPGLTIETVVLRSVAI
>mtr:MTR_1g097910  chalcone and stilbene synthase family protein
MVSVSEIRNAQRAEGPATILAIGTANPANCVEQSTYPDFYFKITNSEHKTELKEKFQRMCDKSMIKRRYMYLTEEILKEN
PSVCEYMAPSLDARQDMVVVEVPRLGKEAAVKAIKEWGQPKSKITHLIVCTTSGVDMPGADYQLTKLLGLRPYVKRYMMY
QQGCFAGGTVLRLAKDLAENNKGARVLVVCSEVTAVTFRGPSDTHLDSLVGQALFGDGAAALIVGSDPVPEIEKPIFEMV
WTAQTIAPDSEGAIDGHLREAGLTFHLLKDVPGIVSKNINKALVEAFEPLGISDYNSIFWIAHPGGPAILDQVEQKLALK
PEKMKATREVLSEYGNMSSACVLFILDEMRKKSAQDGLKTTGEGLEFGVLFGFGPGLTIETVVLRSIAI
>mtr:MTR_1g097935  chalcone and stilbene synthase family protein
MVSVSEIRNAQRAEGPATILAIGTANPANCVEQSTYPDFYFKITNSEHKTELKEKFQRMCDKSMIKRRYMYLTEEILKEN
PSVCEYMAPSLDARQDMVVVEVPRLGKEAAVKAIKEWGQPKSKITHLIVCTTSGVDMPGADYQLTKLLGLRPYVKRYMMY
QQGCFAGGTVLRLAKDLAENNKGARVLVVCSEVTAVTFRGPSDTHLDSLVGQALFGDGAAALIVGSDPVPEIEKPIFEMV
WTAQTIAPDSEGAIDGHLREAGLTFHLLKDVPGIVSKNINKALVEAFEPLGISDYNSIFWIAHPGGPAILDQVEQKLALK
PEKMKATREVLSEYGNMSSACVLFILDEMRKKSAQDGLKTTGEGLEFGVLFGFGPGLTIETVVLRSVAI
>mtr:MTR_1g098140  chalcone and stilbene synthase family protein
MVSVSEIRNAQRAEGPATILAIGTANPANCVEQSTYPDFYFKITNSEHKTELKEKFQRMCDKSMIKRRYMYLTEEILKEN
PSVCEYMAPSLDARQDMVVVEVPRLGKEAAVKAIKEWGQPKSKITHLIVCTTSGVDMPGADYQLTKLLGLRPYVKRYMMY
QQGCFAGGTVLRLAKDLAENNKGARVLVVCSEVTAVTFRGPSDTHLDSLVGQALFGDGAAALIVGSDPVPEIEKPIFEMV
WTAQTIAPDSEGAIDGHLREAGLTFHLLKDVPGIVSKNINKALVEAFEPLGISDYNSIFWIAHPGGPAILDQVEQKLALK
PEKMKATREVLSEYGNMSSACVLFILDEMRKKSAQDGLKTTGEGLEWGVLFGFGPGLTIETVVLRSVAI
>adu:107483336  chalcone synthase-like
MANVSEIRKAQRAEGPATIMAIGTATPPNCVDQSTYPDYYFKITNSEHMSDLKKKFQRMCDKSMIKKRYMYLTEEMLKEN
PNMCAYMAPSLDARQDMVVVEVPRLGKEAATKAIKEWGQPKSKITHLIFCTTSGVDMPGADYRLTKLLGLRPYVKRYMMY
QQGCFAGGTVLRLAKDLAENNKGARVLVVCSEITAVTFRGPSETHLDSLVGQALFGDGAAALIVGSDPLPEIEKPIFELV
WTAQTLAPDSEGAIDGHLREVGLTFHLLKDVPSIVSKNINKALTEAFDPLGISDYNSIFWIAHPGGPAILDQVEHKLNLK
PEKMKATRDVLSNYGNMSSACVLFILDEMRKKSVEEGLKTTGEGLEWGVLFGFGPGLTIETVVLHSVAT
>aip:107638900  chalcone synthase-like
MVNVSEIRKAQRAEGPATIMAIGTATPPNCVDQSTYPDYYFRITNSEHMSDLKKKFQRMCDKSMIKKRYMYLTEEMLKEN
PNMCAYMAPSLDARQDMVVVEVPRLGKEAATKAIKEWGQPKSKITHLIFCTTSGVDMPGADYRLTKLLGLRPYVKRYMMY
QQGCFAGGTVLRLAKDLAENNKGARVLVVCSEITAVTFRGPSETHLDSLVGQALFGDGAAALIVGSDPLPEIEKPIFELV
WTAQTLAPDSEGAIDGHLREVGLTFHLLKDVPSIVSKNINKALTEAFDPLGISDYNSIFWIAHPGGPAILDQVEEKLNLK
PEKMKATRDVLSNYGNMSSACVLFILDEMRKKSVEEGLKTTGEGFEWGVLFGFGPGLTIETVVLHSVAT
>adu:107488455  chalcone synthase 6-like
MVNVSEIRKAQRAEGPATIMAIGTATPQNCVDQSTYPDYYFRITNSQHMTELKEKFQRMCDKSMIKKRYMYLTEEILKEN
PNMCKYMAPSLDARQDMVVVEVPRLGKEAATKAIKEWGQPKSKITHLIFCTTSGVDMPGADYQLTKLLGLRPSVKRYMMY
QQGCFAGGTVLRLAKDLAENNKGARVLVVCSEITAVTFRGPSETHLDSLVGQALFGDGAAALIVGSDPLPQIEKPVFELV
WTAQTLAPDSEGAIDGHLREVGLTFHLLKDVPGIVSKNINKALTEAFDPLGISDYNSIFWIAHPGGPAILDQVEDKLKLK
PHKLRATRDVLSDYGNMSSACVLFILDHMRNKSLQQGLQTTGEGLEWGVLFGFGPGLTIETVVLHSVAI
>adu:107488457  chalcone synthase 6-like
MVNVSEIRKAQRAEGPATIMAIGTATPQNCVDQSTYPDYYFRITNSQHMTELKEKFQRMCDKSMIKKRYMYLTEEILKEN
PNMCKYMAPSLDARQDMVVVEVPRLGKEAATKAIKEWGQPKSKITHLIFCTTSGVDMPGADYQLTKLLGLRPSVKRYMMY
QQGCFAGGTVLRLAKDLAENNKGARVLVVCSEITAVTFRGPSETHLDSLVGQALFGDGAAALIVGSDPLPQIEKPVFELV
WTAQTLAPDSEGAIDGHLREVGLTFHLLKDVPGIVSKNINKALTEAFDPLGISDYNSIFWIAHPGGPAILDQVEDKLKLK
PHKLRATRDVLSDYGNMSSACVLFILDHMRNKSLQQGLQTTGEGLEWGVLFGFGPGLTIETVVLHSVAI
>egr:104415137  chalcone synthase-like
MASVEEFCRAQKSKGPATVLAIGTAVPKNVIEQSTYPDYLFRITNSEHMTELKEKFKRICEGSSIKRRYVHMTEEILKEH
PNMSSFTEPSLDARQDILVPEVPKLAKEAAVNALKEWGQPKSKITYLVFCTTSGVDMPGCDYQLTKLLGLRPSVKRYMMY
QVGCYGAGLVLRLAKDLAENNKGARVLVVCSEITVCTFRGPSEAFLDNLVGQALFGDGASSVIVGADPVPGIERPLYEIV
STFQTLLPNSEEAIAGHVREIGLTIHLLKDLPALVSKNIDKNMAEAFHPLGITDWNSLFFIVHPGGPAILDQVEAKLKLK
PEKIELSRYVLAEYGNMSSACVFFIMDEMRKKSIKKGLKTTGEGLEWGVLFGFGPGLTVETVVLHALST
>adu:107477342  chalcone synthase
MVSVSEIRKAQRAEGPATIMAIGTATPANCVDQSTYPDYYFRVTKSEHMTELKEKFQRMCDKSMIKKRYMYLTEEILKEN
PNMCAYMAPSIDARQDMVVVEVPKLGKEAATKAIKEWGQPKSKITHLIFCTTSGVDMPGADYQLTKLLGLRPYVKRYMMY
QQGCFAGGTVLRLAKDLAENNKGARVLVVCSEITAVTFRGPSDTHLDSLVGQALFGDGAAALIVGSDPLPEFEKPIFELI
WTAQTIAPDSEGAIDGHLREVGLTFHLLKDVPGIVSKNIDKALAEAFNPLEIHDYNSIFWIAHPGGPAILDQVEAKVQLK
PEKMRATRHVLSEYGNMSSACVLFILDEMRRNSAQKGLKTTGEGLEWGVLFGFGPGLTIETVVLRSVPI
>aip:107629529  chalcone synthase
MVSVSEIRKAQRAEGPATIMAIGTATPANCVDQSTYPDYYFRVTNSDHMTELKEKFQRMCDKSMIKKRYMYLTEEILKEN
PNMCAYMAPSIDARQDMVVVEVPKLGKEAATKAIKEWGQPKSKITHLIFCTTSGVDMPGADYQLTKLLGLRPYVKRYMMY
QQGCFAGGTVLRLAKDLAENNKGARVLVVCSEITAVTFRGPSDTHLDSLVGQALFGDGAAALIVGSDPLPEIEKPIFELI
WTAQTIAPDSEGAIDGHLREVGLTFHLLKDVPGIVSKNIDKALAEAFNPLEIHDYNSIFWIAHPGGPAILDQVEAKVQLK
PEKMRATRHVLSEYGNMSSACVLFILDEMRKNSAQEGFKTTGEGLEWGVLFGFGPGLTIETVVLRSVPI
>mtr:MTR_5g007723  chalcone synthase
MVSEGALKFLRKNFIFYHGSIRLYGLVSTIGRAEGPAIILAIGTANPPNCVEQSTYPDFYTSESQIASTRRNSERNFSAF
IFRPSSHENGRVKTKRCEKSMIKRRYMYQTEAILKENPNFCTYMTPSLDARQDMVVRDVPRLGNEAITHLIFCTMSGIGM
PGADYQLTKLLGLCPDVKRYMIYQQGCFNNKDALVLVICSEVTTSLFCGPNETDMSNLVGQALFGDGAVVVIVGSDPISK
IEKPLFELVWTAQTIALDSEEAISGQLREVGLTFNLRKDVPEIISKNIDKELVKAFQPLGISDYNAIFWIVHPGGPAILD
HVEQKLALKPEKMKATREVLSEYGNMSSACVLFILDEMRKRSAQEGLETTGEGLKWGVLFGFGPGLTIETVVLHSMVI
>mtr:MTR_5g007740  chalcone and stilbene synthase family protein
MIRKRHVYLTEEILKDNPNFCFDKTPSLDARQDMMAVEIPRLGKEAAVKAIEEWGQPKSNITHLIFCTYSGVDMPGADYQ
LTKLLGLNPYVKRYMMYQLGCYAGGTVLRLAKDLAENNKGARVLVVCSEITAISFCGPSNTHLHKLVGQAIFGDGAAAVI
VGSDLVPEIEKPLFELVWTAQTIASDSEGAICGQLREVGLTYNIRKDVSEIVSKNIDKVLVEAFQPLGISDYNSIFWIAH
PGGPAILDQIEQKLGLKAEKLRVVREVLSEYGNMSSASVLFILNEMRRKSTQDRLKTTGEGQEWGVLLSFGPGLTIETVV
LHSIVI
>mtr:MTR_2g058470  chalcone and stilbene synthase family protein
MMKVSEIRKAQRAEGPATILAIGTANPPNCVEQSTYPDFYFRVTNSEHKIKLKEKFQRICDKTMIKRRYMYLTEEILKEN
PNLCTYMAPSLDTRQDMVVVEAPRLGKEAAVKAIKEWGQPKSKITHLIFCTISGVDMPGADYQLTKLLGLRPCVKRYMMY
QQGCFAGGTVLRLAKDLAENNKGSRVLVVCSEVTAITFCGPSDTHLDNLVGQALFGDGAAAVIVGSDPIQEIEKPLFELV
WTAQTIAPNSEGAICGQLREFGLSFHLCKDVPDIVSKNIDKALFEAFQPLGISDYNSIFWIAHSGGPAILDKIEEKLALK
PEKMSATRKMLSEYGNMSSACVLFILDEMRNKSAQDGLKTTGEGLEWGVLLSFGPGLTIETIVLHSVAI
>cam:101503025  chalcone synthase 1-like
MVSVSEIRKAQRAEGPATILAIGTANPPNRIDQSTYPDFYFKITNSEHKIELKEKFQRMCDKSMIKSRYMYLTEDILKEN
PNFCSYMTPSLDARQDMMVVEVPRLGKEAAVKAIKEWGQPKSKITHLIFCTISGVDMPGADYQLTKLLGLRPYVKRYMMY
QQGCFAGGTVLRLAKDLAENNKDARVLVVCSEVTGITFCGPSESHLDNLVGQALFGDGAAAVIVGSDPIPEIEKPLFELV
WTAQTIAPDSEGAICGQLREAGLSFHLRKDVPKIVSKNVEKALVEAFQPLGIYDYNSIFWIAHSGGPAILDQVEQKLALK
AEKMKVTREVLSEYGNMSSACVLFVLDEMRKKSVQDGFKSTGEGLEWGVLLSFGPGLTIETIVLHSVAI
>pvu:PHAVU_002G038700g  hypothetical protein
MVSVSEIRQAQRAEGPATILAIGTATPSNCVDQSTYPDYYFRITNSEHMTDLKEKFQRMCDKSMIKKRYMHLDEEILKEN
PNMCAYMAPSLDARQDIVVVEVPKLGKEAAVKAIKEWGQPKSKITHLIFCTTSGVDMPGADYQLTKLLGLRPYVKRYMMY
QQGCFAGGTVLRLAKDLAENNKGARVLVVCSEITAVTFRGPSDTHLDSLVGQALFGDGAAAVIVGSDPIPQIEKPLFELV
WTAQTIAPDSDGAIDGHLREVGLTFHLLKDVPGIVSKNIEKALFEAFNPLNISDYNSIFWIAHPGGPAILDQVEQKLGLK
PEKMKATRDVLSDYGNMSSACVLFILDEMRRKSAENGLKTTGEGLEWGVLFGFGPGLTIETVVLHSVAV
>vra:106777514  chalcone synthase 17-like
MVSVSEIRQAQKAEGPATILAIGTATPPNCVDQSTYPDYYFRITNSEHMTDLKEKFQRMCDKSMIKKRYMHVTEEILKEN
PNMSAYMAPSLDAXQDIVVVEVPKLGKXAAVKAIKEWGQPKSKITXLIFXTTSGVDMPGADYQLTKLLGLRPYVKRYMMY
QQGCFAGGTVLRLAKDLAENNKGARVLVVCSEITAVTFRGPSDTHLDSLVGQALFGDGAAAVIVGSDPIPQIEKPLFELV
WTAQTIAPDSEGAIDGHLREVGLTFHLLKDVPGIVSKNIGKALFEAFNPLNISDYNSIFWIAHPGGPAILDQVEQKLGLK
PEKMKATRDVLSDYGNMSSACVLFILDEMRRKSAENGLKTTGEGLEWGVLFGFGPGLTIETVVLHSVAI
>pvu:PHAVU_002G038600g  hypothetical protein
MVSVSEIRQAQRAEGPATILAIGTATPSNCVDQSTYPDYYFRITNSEHMTDLKEKFQRMCDKSMIKKRYMHLDEEILKEN
PNMCAYMAPSLDARQDIVVVEVPKLGKEAAVKAIKEWGQPKSKITHLIFCTTSGVDMPGADYQLTKLLGLRPYVKRYMMY
QQGCFAGGTVLRLAKDLAENNKGARVLVVCSEITAVTFRGPSDTHLDSLVGQALFGDGAAAVIVGSDPIPQIEKPLFELV
WTAQTIAPDSDGAIDGHLREVGLTFHLLKDVPGIVSKNIGKALFEAFNPLNISDYNSIFWIAHPGGPAILDQVEQKLGLK
PEKMKATRDVLSNYGNMSSACVLFILDEMRRKSVENGLKTTGEGLEWGVLFGFGPGLTIETVVLHSVAV
>pvu:PHAVU_002G039300g  hypothetical protein
MVSVSEIRQVQRAEGPATILAIGTATPSNCVDQSTYPDYYFRITNSEHMTDLKEKFQRMCDKSMIKKRYMHLNEEILKEN
PNMCAYMAPSLDARQDIVVVEVPKLGKEAAVKAIKEWGQPKSKITHLIFCTTSGVDMPGADYQLTKLLGLRPYVKRYMMY
QQGCFAGGTVLRMAKDLAENNKGARVLVVCSEITAVTFRGPSDTHLDSLVGQALFGDGAAAVIVGSDPIPQIEKPLFELV
WTAQTIAPDSDGAIDGHLREVGLTFHLLKDVPGIVSKNIGKALFEAFNPLNISDYNSIFWIAHPGGPAILDQVEQKLGLK
PEKMKATRDVLSDYGNMSSACVLFILDEMRRKSAEKGLKTTGEGLEWGVLFGFGPGLTIETVVLHSVAI
>pvu:PHAVU_002G0389001  hypothetical protein
CFAGGTVLRLAKDLAENNKGARVLVVCSEITAVTFRGPSDTHLDSLVGQALFGDGAAAVIVGSDPVPQIEKPLFELVWTA
QTIAPDSDGAIDGHLREVGLTFHLLKDVPGIVSKNIGKALFEAFNPLNISDYNSIFWIAHPGGPAILDQVEQKLDLKPEK
MKATRDVLSDYGNMSSACVLFILDEMRRKSAENGLKTTGEGLEWGVLFGFGPGLTIETVVLHSVSI
>pvu:PHAVU_002G039100g  hypothetical protein
MVSVSEIRQAQRAEGPATILAIGTATPSNCVDQSTYPDYYFRITNSEHMTDLKEKFQRMCDKSMIKKRYMHLNEEILKEN
PNMCAYMAPSLDARQDIVVVEVPKLGKEAAVKAIKEWGQPKSKITHLIFCTTSGVDMPGADYQLTKLLGLRPYVKRYMMY
QQGCFAGGTVLRLAKDLAENNKGARVLVVCSEITAVTFRGPSDTHLDSLVGQALFGDGAAAVIVGSDPIPQIEKPLFELV
WTAQTIAPDSDGAIDGHLREVGLTFHLLKDVPGIVSKNIGKALFEAFNPLNISDYNSIFWIAHPGGPAILDQVEQKLGLK
PEKMKATRDVLSDYGNMSSACVLFILDEMRRKSAEKGLKTTGEGLEWGVLFGFGPGLTIETVVLHSVAI
>pvu:PHAVU_002G184300g  hypothetical protein
MVSVSEIRQAQRAEGPANILAIGTATPSNCVDQSTYPDYYFRITNSEHMTELKEKFQRMCDKSMIKKRYMHLNEEILKEN
PNMCAYMAPSLDARQDIVVVEVPKLGKEAAVKAIKEWGQPKSKITHLIFCTTSGVDMPGADYQLTKLLGLRPYVKRYMMY
QQGCFAGGTVLRLAKDLAENNKGARVLVVCSEITAVTFRGPSDTHLDSLVGQALFGDGAAAVIVGSDPISQIEKPLFELV
WTAQTIAPDSDGAIDGHLREVGLTFHLLKDVPGIVSKNIGKALFEAFNPLNISDYNSIFWIAHPGGPAILDQVEQKLGLK
PEKMKATRDVLSDYGNMSSACVLFILDEMRRKSAENGLKTTGEGLEWGVLFGFGPGLTIETVVLHSVAI
>vra:106777513  chalcone synthase 17
MVSVSEIRQAQRAEGPATILAIGTATPPNCVDQSTYPDYYFRITNSEHMTDLKEKFQRMCDKSMIKKRYMHVTEEVXKEN
PNMCAYMAPSLDARQDIVVVEVPKLGKEAAVKAIKEWGQPKSKITHLIFCTTSGVDMPGADYQLTKLLGLRPYVKRYMMY
QQGCFAGGTVLRLAKDLAENNKGARVLVVCSEITAVTFRGPSDTHLDSLVGQALFGDGAAAVIVGSDPIPQIEKPLFELV
WTAQTIAPDSEGAIDGHLREVGLTFHLLKDVPGIVSKNIGKALFEAFNPLNISDYNSIFWIAHPGGPAILDQVEQKLGLK
PEKMKATRDVLSDYGNMSSACVLFILDEMRRKSAENGLKTTGEGLEWGVLFGFGPGLTIETVVLHSVEI
>vra:106779704  chalcone synthase 17-like
MVSVSEIRQAQRAEGPATILAIGTATPPNCVDQSTYPDYYFRITNSEHMTDLKEKFQRMCDKSMIKKRYMHVTEEVLKEN
PNMSAYMAPSLDARQDIVVVEVPKLGKEAAVKAIKEWGQPKSKITHLIFCTTSGVDMPGADYQLTKLLGLRPYVKRYMMY
QQGCFAGGTVLRLAKDLAENNKGARVLVVCSEITAVTFRGPSDTHLDSLVGQALFGDGAAAVIVGSDPIPQIEKPLFELV
WTAQTIAPDSEGAIDGHLREVGLTFHLLKDVPGIVSKNIGKALSEAFDPLNISDYNSIFWIAHPGGPAILDQVEQKLGLK
PEKMKATRDVLSEYGNMSSACVLFILDEMRRKSAENGLKTTGEGLEWGVLFGFGPGLTIETVVLHSVAT
>gmx:100170701  chs8; chalcone synthase (EC:2.3.1.74)
MVSVAEIRQAQRAEGPATILAIGTANPPNCVDQSTYPDYYFRITNSEHMTELKEKFQRMCDKSMIKRRYMYLNEEILKEN
PNMCAYMAPSLDARQDMVVVEVPKLGKEAAVKAIKEWGQPKSKITHLIFCTTSGVDMPGADYQLTKQLGLRPYVKRYMMY
RQGCFAGGTVLRLAKDLAENNKGARVLVVCSEITAVTFRGPSDTHLDSLVGQALFGDGAAAVIVGSDPIPQVEKPLYELV
WTAQTIAPDSEGAIDGHLREVGLTFHLLEDVPGIVSKNIDKALFEAFNPLNISDYNSIFWIAHPGGPAILDQVEQKLGLK
PEKMKATRDVLSEYGNMSSACVLFILDEMRRKSAENGLKTTGEGLEWGVLFGFGPGLTIETVVLRSVAI
>gmx:100782897  CHS7; chalcone synthase 7
MVSVAEIRQAQRAEGPATILAIGTANPPNRVDQSTYPDYYFRITNSDHMTELKEKFQRMCDKSMIKTRYMYLNEEILKEN
PNMCAYMAPSLDARQDMVVVEVPKLGKEAAVKAIKEWGQPKSKITHLIFCTTSGVDMPGADYQLTKQLGLRPYVKRYMMY
QQGCFAGGTVLRLAKDLAENNKGARVLVVCSEITAVTFRGPSDTHLDSLVGQALFGDGAAAVIVGSDPIPQVEKPLYELV
WTAQTIAPDSEGAIDGHLREVGLTFHLLKDVPGIVSKNIDKALFEAFNPLNISDYNSIFWIAHPGGPAILDQVEQKLGLK
PEKMKATRDVLSEYGNMSSACVLFILDEMRRKSAENGHKTTGEGLEWGVLFGFGPGLTIETVVLHSVAI
>mtr:MTR_3g086260  chalcone and stilbene synthase family protein
MVTVNEIRQAQRAEGPATVLAIGTANPLNCVDQSTYPDFYFRITNSEHKTELKEKFQRMCDKSMIKKRYMHLTEQILKEN
PSFCEFMAPSLDARQDIVVEEVPKLGKEAAIKAINEWGQPKSMVTHLIFCTSSGVDMPGADYQLTKLLGLCPYVKRYMMY
QQGCFAGAMALRLAKDLAENNKGARVLMVSSEIRVFNFRGPSDTDLDSLMGRALFGDGAAAVIVGSDPLPEVEKPLFELV
WTAQTIIPDSEGAIKAHTREAGLTLHIIKDVPDLISKNIEKTLVEAFQPLNISDYNSIFWIAHPGGRAILDQVEAKLGLK
PEKMQATRHVLSEYGNMSSPSVLFILDEMRRKSKEEGLGTTGEGLEWGVLLSFGPGLTVETVVLHSVAT
>pvu:PHAVU_001G067800g  hypothetical protein
MASVDEIHKAQRTEGPATILAIATATPLNCVEQSTYSDYYFRVTKSEHKTELKKKFDLLCKKSMIKKRHMQLTEEMLKEH
PNIGEHNAPSLNARQDLVVMEVARLGKEAATKAMEEWGEPKCKVTHLIFCTTSGNDMPGADFQLTKLLGLNLNVKRYMIY
QQGCYAGGTALRLAKDLAENNKGARVLVVCSEITIFTFRGPSEAHVDNLVGQALFGDGASAAIIGSDVIPNVEKPLFQLV
WTSQTIVPNTEEVIALHLLEAGLTFHVLKDLPDLISNNIENVLVEAFQPLSLSDYNSIFWIVHPGGRAILDQVEEKLGLK
PEKLRASRHVLAEYGNMASACVLFIMDEMRNKSKEAELSTTGEGFDWGVLFGFGPGLTIETIVLRSVML
>lja:Lj4g3v2574990.1  Lj4g3v2574990.1; -
MVSVEEIRKAQRAEGPATVMAIGTANPSNCVDQSEYPDFYFRVTNSEHKTELKQKFKRMCEKSMIKKRYMYLTEEILKEN
PSVCEYMAPSLDARQDMVVVEVPRLGKEAATKAIKEWGQSKSKITHLIFCTTSGVDMPGADYQLTKLLGLRPSVKRYMMY
QQGCFAGGTVLRLAKDLAENNKGARVLVVCSEITAVTFRGPNDTHLDSLVGQALFGDGAAAVIVGSDPLPGVEKPLFELV
WTAQTILPDSEGAIDGHLREVGIEKALVEAFQPLGISDYNSIFWIAHPGGPAILDQVEAKLGLKPEKMQATRHVLSEYGN
MSSACVLFIMDEMRKKSVENGLGTTGEGLDWGVLFGFGPGLTVETVVLRSVIV
>gmx:100779649  chalcone synthase 5-like
MVSVEEIRKAQRAEGPATVMAIGTATPPNCVDQSTYPDYYFRITNSEHMTELKEKFKRMCDKSMIKKRYMYLNEEILKEN
PSVCAYMAPSLDARQDMVVMEVPKLGKEAATKAIKEWGQPKSKITHLIFCTTSGVDMPGADYQLTKLLGLRPSVKRYMMY
QQGCFAGGTVLRLAKDLAENNKGARVLVVCSEITAVTFRGPTDTHLDSLVGQALFGDGAAAVIVGSDPLPVEKPLFQLVW
TAQTILPDSEGAIDGHLREVGLTFHLLKDVPGLISKNIEKALVEAFQPLGISDYNSIFWIAHPGGPAILDQVEAKLGLKP
EKMEATRHVLSEYGNMSSACVLFILDQMRKKSIENGLGTTGEGLDWGVLFGFGPGLTVETVVLRSVTV
>gmx:100792581  chalcone synthase 5-like
MVSVEEIRKAQRAEGPATVMAIGTATPPNCVDQSTYPDYYFRITNSEHMTELKEKFKRMCDKSMIKKRYMYLNEEILKEN
PSVCAYMAPSLDARQDMVVMEVPKLGKEAATKAIKEWGQPKSKITHLIFCTTSGVDMPGADYQLTKLLGLRPSVKRYMMY
QQGCFAGGTVLRLAKDLAENNKGARVLVVCSEITAVTFRGPTDTHLDSLVGQALFGDGAAAVIVGSDPLPVEKPLFQLVW
TAQTILPDSEGAIDGHLREVGLTFHLLKDVPGLISKNIEKALVEAFQPLGISDYNSIFWIAHPGGPAILDQVEAKLGLKP
EKMEATRHVLSEYGNMSSACVLFILDQMRKKSIENGLGTTGEGLDWGVLFGFGPGLTVETVVLRSVTV
>gmx:106799718  chs5; chalcone synthase 5
MVSVEEIRQAQRAEGPATVMAIGTATPPNCVDQSTYPDYYFRITNSEHMTELKEKFKRMCDKSMIKKRYMYLNEEILKEN
PSVCAYMAPSLDARQDMVVMEVPKLGKEAATKAIKEWGQPKSKITHLIFCTTSGVDMPGADYQLTKLLGLRPSVKRYMMY
QQGCFAGGTVLRLAKDLAENNKGARVLVVCSEITAVTFRGPTDTHLDSLVGQALFGDGAAAVIVGSDPLPVEKPLFQLVW
TAQTILPDSEGAIDGHLREVGLTFHLLKDVPGLISKNIEKALVEAFQPLGISDYNSIFWIAHPGGPAILDQVEAKLGLKP
EKMEATRHVLSEYGNMSSACVLFILDQMRKKSIENGLGTTGEGLDWGVLFGFGPGLTVETVVLRSVTV
>gmx:100789075  chalcone synthase 3
MVSVEEIRNAQRAEGPATVMAIGTATPPNCVDQSTYPDYYFRITNSEHMTELKEKFKRMCDKSMIKKRYMYLNEEILKEN
PSVCAYMAPSLDARQDMVVVEVPKLGKEAATKAIKEWGQPKSKITHLIFCTTSGVDMPGADYQLTKLLGLRPSVKRYMMY
QQGCFAGGTVLRLAKDLAENNKGARVLVVCSEITAVTFRGPTDTHLDSLVGQALFGDGAAAVIVGSDPLPVEKPLFQLVW
TAQTILPDSEGAIDGHLREVGLTFHLLKDVPGLISKNIEKALVEAFQPLGISDYNSIFWIAHPGGPAILDQVEAKLGLKP
EKMEATRHVLSEYGNMSSACVLFILDQMRKKSIENGLGTTGEGLDWGVLFGFGPGLTVETVVLRSVTV
>gmx:100790997  CHS9; chalcone synthase 1
MVSVEAIRKAQRAEGPATVMAIGTATPPNCVDQSTYPDYYFRITNSEHMTELKEKFKRMCDKSMIKKLYMYLNEEILKEN
PSVCAYMAPSLDARQDMVVVEVPKLGKEAATKAIKEWGQPKSKITHLIFCTTSGVDMPGADYQLTKLLGLRPSVKRYMMY
QQGCFAGGTVLRLAKDLAENNKGARVLVVCSEITAVTFRGPTDTHLDSLVGQALFGDGAAAVIVGSDPLPVEKPLFQLIW
TAQTILPDSEGAIDGHLREVGLTFHLLKDVPGLISKNIEKALVEAFQPLGISDYNSIFWIAHPGGPAILDQVEAKLGLKP
EKMEATRHVLSEYGNMSSACVLFILDQMRKKSIENGLGTTGEGLDWGVLFGFGPGLTVETVVLRSVTV
>gmx:100791524  CHS, CHS3, soychs; chalcone synthase (EC:2.3.1.74)
MVSVEEIRNAQRAEGPATVMAIGTATPPNCVDQSTYPDYYFRITNSEHMTELKEKFKRMCDKSMIKKRYMYLNEEILKEN
PSVCAYMAPSLDARQDMVVVEVPKLGKEAATKAIKEWGQPKSKITHLIFCTTSGVDMPGADYQLTKLLGLRPSVKRYMMY
QQGCFAGGTVLRLAKDLAENNKGARVLVVCSEITAVTFRGPTDTHLDSLVGQALFGDGAAAVIVGSDPLPVEKPLFQLVW
TAQTILPDSEGAIDGHLREVGLTFHLLKDVPGLISKNIEKALVEAFQPLGISDYNSIFWIAHPGGPAILDQVEAKLGLKP
EKMEATRHVLSEYGNMSSACVLFILDQMRKKSIENGLGTTGEGLDWGVLFGFGPGLTVETVVLRSVTV
>gmx:102669920  chs2; chalcone synthase 5-like
MVSVEEIRQAQRAEGPATVMAIGTATPPNCVDQSTYPDYYFRITNSEHMTELKEKFKRMCDKSMIKKRYMYLNEEILKEN
PSVCAYMAPSLDARQDMVVVEVPKLGKEAATKAIKEWGQPKSKITHLIFCTTSGVDMPGADYQLTKLLGLRPSVKRYMMY
QQGCFAGGTVLRLAKDLAENNKGARVLVVCSEITAVTFRGPTDTHLDSLVGQALFGDGAAAVIVGSDPLPVEKPLFQLVW
TAQTILPDSEGAIDGHLREVGLTFHLLKDVPGLISKNIEKALVEAFQPLGISDYNSIFWIAHPGGPAILDQVEAKLGLKP
EKMEATRHVLSEYGNMSSACVLFILDQMRKKSIENGLGTTGEGLDWGVLFGFGPGLTVETVVLRSVSV
>gmx:106794283  chalcone synthase 3
MVSVEEIRNAQRAEGPATVMAIGTATPPNCVDQSTYPDYYFRITNSEHMTELKEKFKRMCDKSMIKKRYMYLNEEILKEN
PSVCAYMAPSLDARQDMVVVEVPKLGKEAATKAIKEWGQPKSKITHLIFCTTSGVDMPGADYQLTKLLGLRPSVKRYMMY
QQGCFAGGTVLRLAKDLAENNKGARVLVVCSEITAVTFRGPTDTHLDSLVGQALFGDGAAAVIVGSDPLPVEKPLFQLVW
TAQTILPDSEGAIDGHLREVGLTFHLLKDVPGLISKNIEKALVEAFQPLGISDYNSIFWIAHPGGPAILDQVEAKLGLKP
EKMEATRHVLSEYGNMSSACVLFILDQMRKKSIENGLGTTGEGLDWGVLFGFGPGLTVETVVLRSVTV
>gmx:732575  CHS1, Gmachs1, ICHS1; chalcone synthase 1
MVSVEEIRKAQRAEGPATVMAIGTATPPNCVDQSTYPDYYFRITNSEHMTELKEKFKRMCDKSMIKKRYMYLNEEILKEN
PSVCAYMAPSLDARQDMVVVEVPKLGKEAATKAIKEWGQPKSKITHLIFCTTSGVDMPGADYQLTKLLGLRPSVKRYMMY
QQGCFAGGTVLRLAKDLAENNKGARVLVVCSEITAVTFRGPTDTHLDSLVGQALFGDGAAAVIVGSDPLPVEKPLFQLVW
TAQTILPDSEGAIDGHLREVGLTFHLLKDVPGLISKNIEKALVEAFQPLGISDYNSIFWIAHPGGPAILDQVEAKLGLKP
EKMEATRHVLSEYGNMSSACVLFILDQMRKKSIENGLGTTGEGLDWGVLFGFGPGLTVETVVLRSVTL
>gmx:100788048  chalcone synthase 6-like
MVSVEEIRKAQRAEGPATVMAIGTATPPNCVDQSTYPDYYFRITNSDHMTELKEKFKRMCDKSMIKKRYMYLNEEILKEN
PSVGAYMAPSLDARQDMVVVEVPKLGKEAATKAIKEWGQSKSKITHLIFCTTSGVDMPGADYQLTKLLGLRPSVKRYMMY
QQGCFAGGTVLRLAKDLAENNKGARVLVVCSEITAVTFRGPSDTHLDSLVGQALFGDGAAAVIVGSDPLPAEKPLFELVW
TAQTILPDSEGAIDGHLRQVGLTFHLLKDVPGLISKNIEKALVEAFKPLEIDDYNSIFWIAHPGGPAILDQVEAKLGLKH
EKMEATRHVLSEYGNMSSACVLFILDQMRKKSIENGLGTTGEGLEWGVLFGFGPGLTVETVVLRSVTV
>gmx:100785554  chalcone synthase 6-like
MVSVEEIRKAQRAEGPATVMAIGTATPPNCVDQSTYPDYYFRITNSDHMTELKEKFKRMCDKSMIKKRYMYLNEEILKEN
PSVCAYMAPSLDARQDMVVVEVPKLGKEAATKAIKEWGQPKSKITHLIFCTTSGVDMPGADYQLTKLLGLRPSVKRYMMY
QQGCFAGGTVLRLAKDLAENNTGARVLVVCSEITAVTFRGPSDTHLDSLVGQALFGDGAAAVILGSDPLPAEKPLFELVW
TAQTILPDSEGAIDGHLREVGLTFHLLKDVPGLISKNIQKALVEAFQPLGIDDYNSIFWIAHPGGPAILDQVEAKLGLKP
EKMEATRHVLSEYGNMSSACVLFILDQMRKKSIENGLGTTGEGLEWGVLFGFGPGLTVETVVLRSVTV
>gmx:100809433  CHS6; chalcone synthase 6
MVSVEEIRKAQRAEGPATVMAIGTATPPNCVDQSTYPDYYFRITNSDHMNELKEKFKRMCDKSMIKKRYMYLNEEILKEN
PSVCAYMEPSLDARQDMVVVEVPKLGKEAATKAIKEWGQPKSKITHLIFCTTSGVDMPGADYQLTKLLGLRPSVKRYMMY
QQGCFAGGTVLRLAKDLAENNTGARVLVVCSEITAVTFRGPSDTHLDSLVGQALFGDGAAAVIVGSDPLPAEKPLFELVW
TAQTILPDSEGAIDGHLREVGLTFHLLKDVPGLISKNIQKALVEAFQPLGIDDYNSIFWIAHPGGPAILDQVEAKLGLKP
EKMEATRHVLSEYGNMSSACVLFILDQMRKKSIENGLGTTGEGLEWGVLFGFGPGLTVETVVLRSVTV
>atr:18444038  chalcone synthase 1
MVNVEAIRKAQRAEGPATIMAIGTATPPNSVDQSTYPDYYFRITKSEHKTQLKEKFKRLCEKSMIKKRYMYLTEEILKEN
PTVCEYMAPSLDARQDMVVVEVPKLAKEAATRAIKEWGQPKSKITHLVFCTTSGVDMPGADYQLTKLLGLRPSVKRVMMY
QMGCYAGGTVLRVAKDLAENNRGARVLAVCSEITAVTFRGPSDTHLDSLVGQALFGDGAGALIVGSDPLPVERPIFELIW
TGQTILPDSNGAIDGHLREVGLTFHLLKDVPGIISKNIDKALVEAFEPLGISDWNSLFWIAHPGGPAILDQVEAKLGLKE
EKLRATRHVLSEFGNMSSACVLFILDEMRRKSAQDGCKTTGEGLEWGVLFGFGPGLTVETVALRGIATA
>cmo:103491706  chalcone synthase 2
MASVVSEIRKAQRADGPATVLAIGTATPPHSVLQSDYPDYYFRITKSEHMTQLKEKFSRMCEKSMIRKRHMYLTEEILRE
NPNMCEYMAPSLDARQDMVVVEVPKLGKEAAAKAIKEWGQPKSKITHLIFCTTSGVDMPGADYQLLKLLGLRPSVKRYMM
YQQGCFAGGTVLRLAKDLAENNRGARVLVVCSEITAVTFRGPSETHLDSMVGQALFGDGAGAVIVGSDPDLSAERPLYEL
VWTGSTVLPDSEGAIDGHLREVGLTFHLLKDVPGLISKNIEKSLKEAFTPLGISDWNSIFWIAHPGGPAILDQVEAKLSL
KEEKMRATREVLSEYGNMSSACVLFIMDQMRKNSMEEGNSTTGEGLEWGVLFGFGPGLTVETVVLHSVDIKESTVNVASY
>csv:101205211  chalcone synthase 2
MASVVSEIRKAQRADGPATVLAIGTATPPHSVLQSDYPDYYFRITKSEHMTQLKEKFSRMCEKSMIRKRHMYLTEEILRE
NPNMCAYMAPSLDARQDMVVVEVPKLGKDAASKAIKEWGQPKSKITHLIFCTTSGVDMPGADYQLLKLLGLRPSVKRYMM
YQQGCFAGGTVLRLAKDLAENNRGARVLVVCSEITAVTFRGPSETHLDSMVGQALFGDGAGAVIVGSDPDLSVERPLYEL
VWTGATLLPDSEGAIDGHLREVGLTFHLLKDVPGLISKNIEKSLKEAFTPLGISDWNSIFWIAHPGGPAILDQVEAKLGL
KEEKMRATREVLSEYGNMSSACVLFIMDQMRKNSMEEGNSTTGEGLEWGVLFGFGPGLTVETVVLHSVNIKESTINLASY
>rcu:8265625  chalcone synthase 1
MVSVQDVRRTQRAEGPATVLAIGTVTPTNSVDQSTYPDYYFRVTNSEHKTELKEKFKRMCDKSMIKKRYMHLTEEMLKEN
PNICAYMAPSLDARQDIVVVEVPKLGKEAAVKAIKEWGQPKSKITHLVFCTTSGVDMPGADYQLTKLLGLRPSIKRLMMY
QQGCFAGGTVLRLAKDLAENNKGARVLVVCSELTAVTFRGPSDTHLDSLVGQALFGDGAAAVIVGSDPVPNVEKPLYELV
FTAQTILPDSDGAIDGHLREVGLTFHLLKDVPGLISKNIEKSLVEAFQPLGISDWNSIFWIAHPGGPAILDQVEAKLGLE
PNKLQATRHILSEFGNMSSACVLFIMDYMRKKSAEDGLESTGEGLEWGVLFGFGPGLTVETVVLHSVANY
>cic:CICLE_v10005133mg  hypothetical protein
MVTVDEVRKAQRAQGPATIMAIGTATPPNCVDQSTYPDYYFRITNSEHMTDLKEKFKRMCDKSMIKKRYMYLTEEILKEN
PNVCAYMAPSLDTRQDMVVVEVPRLGKEAATEAIKEWGQPKSKITHLVFCTTSGVDMPGADYRLTKLLGLRPSVKRLMMY
QQGCFAGGTVLRLAKDLAENNKGARVLVVCSEITAVTFRGPSDTHLDSLVGQALFGDGAAAIIIGADPIPEIEKPMFELV
STAQTILPDSDGSIDGHLREAGLTFHLLKDVPGLISKNIQKSLTEAFKPLGISDWNSIFWIAHPGGPAILDQVEEKLGLK
PEKLRATRHVLSEYGNMSSACVLFILDEMRKKSAEDGLETAGEGLEWGVLFGFGPGLTVETVVLHSVAAA
>cit:102606708  chalcone synthase 1
MLTVDEVRKAQRAEGPATIMAIGTATPPNCVDQSTYPDYYFRITNSEHMTDLKEKFKRMCDKSMIKKRYMYLTEEILKEN
PNVCAYMAPSLDTRQDMVVVEVPRLGKEAATKAIKEWGQPKSKITHLVFCTTSGVDMPGADYRLTKLLGLRPSVKRLMMY
QQGCFAGGTVLRLAKDLAENNKGARVLVVCSEITAVTFRGPSDTHLDSLVGQALFGDGAAAIIIGADPIPEIEKPMFELV
STAQTILPDSDGSIDGHLREVGLTFHLLKDVPGLISKNIQKSLTEAFKPLGISDWNSIFWIAHPGGPTILDQVEEKLGLK
PEKLRATRHVLSEYGNMSSACVLFILDEMRKKSAEDGLETAGEGLEWGVLFGFGPGLTVETVVLHSVAAA
>egr:104414362  chalcone synthase 1
MVTVEEVRRAQRAEGPATIMAIGTATPPNCVDQSAYPDYYFRITNSEHKTELKEKFKRMCEKSMIKKRYMHLTEDILKEN
PNICAYMAPSLDARQDMVVVEVPKLGKEAAVKAIKEWGQPKSKVTHLIFCTTSGVDMPGADYQLTKLLGLRPSVKRYMMY
QQGCFAGGTVLRLAKDLAENNKGARVLVVCSEITAVTFRGPTDTHLDSLVGQALFGDGAAAVIVGADPVPGVEKPMFELV
STAQTILPDSDGAIDGHLREVGLTFHLLKDVPGLISKNIEKSLVEAFQPLGISDWNSLFWIAHPGGPAILDQVEEKLKLK
AEKLRATRHVLSEYGNMSSACVLFILDEMRKKSTEDGLKTTGEGLEWGVLFGFGPGLTVETVVLHSLAAQA
>vvi:100258106  CHS3; chalcone synthase
MVTVNEVRNAQRAEGPATVMAIGTATPPNCVDQSTYPDYYFRITNSEHKTELKEKFKRMCDKSMIKKRYMHLTEEILKEN
PNVCEYMAASLDARQDMVVVEVPKLGKEAAAKAIKEWGQPKSKITHLVFCTTSGVDMPGADYQLTKLLGLRPSVKRFMMY
QQGCFAGGTVLRLAKDLAENNKGARVLVVCSEITAVTFRGPSDTHLDSLVGQALFGDGAAAVIVGSDPIPGVEKPMFELV
SAAQTILPDSDGAIDGHLREVGLTFHLLKDVPGLISKNIEKSLNEAFQPLGIKDWNSIFWIAHPGGPAILDQVEEKLALK
PEKLRSTRHVLSEYGNMSSACVLFILDEMRRKSAEEGLKTTGEGLEWGVLFGFGPGLTVETVVLHSVST
>sind:105171854  chalcone synthase
MVTVEEIRRAQRAEGPATVLAIGTATPTNCVDQSTYPDYYFRITDSEHKTELKEKFKRMCEKSMIKKRYMYLTEEILKEN
PNICAYMAPSLDARQDIVVVEVPKLGKEAAQKAIKEWGQPKSKITHLVFCTTSGVDMPGADYQLTKLLGLRPSVKRFMMY
QQGCFAGGTVLRMAKDLAENNAGARVLVVCSEITAVTFRGPSDSHLDSLVGQALFGDGAAAVIVGSDPVVGVERPLFQIV
SAAQTLLPDSHGAIDGHLREVGLTFHLLKDVPGLISKNIEKSLKEAFEPLGISDWNSIFWIAHPGGPAILDQVEEKLALK
PEKLRSTRHVLSEYGNMSSACVLFILDEMRKSSAKEGMNSTGEGLDWGVLFGFGPGLTVETVVLHSVPIN
>sly:778295  CHS2; chalcone synthase (EC:2.3.1.74)
MVTVEEVRRAQRAKGPATIMAIGTATPSNCVDQSTYPDYYFRITNSEHMTELKEKFKRMCDKSMINKRYMHLTEEILKEN
PNICEYMAPSLDARQDIVVVEVPKLGKEAAQKAIKEWGQPKSKITHVVFCTTSGVDMPGADYQLTKLLGLRPSVKRLMMY
QQGCFAGGTVIRLAKDLAENNKGARVLVVCSEITAVTFRGPSDTHLDSMVGQALFGDGAAAMIIGSDPLPEVERPLFELV
SAAQTLLPDSEGAIDGHLREVGLTFHLLKDVPGLISKNIEKSLIEAFQPLGISDWNSIFWIAHPGGPAILDQVELKLSLK
PEKLRATRQVLSDYGNMSSACVLFILDEMRKASSKEGLSTTGEGLDWGVLFGFGPGLTVETVVLHSVST
>spen:107020692  chalcone synthase 2
MVTVEEVRRAQRAKGPATIMAIGTATPSNCVDQSTYPDYYFRITNSEHMTELKEKFKRMCDKSMINKRYMHLTEEILKEN
PNICEYMAPSLDARQDIVVVEVPKLGKEAAQKAIKEWGQPKSKITHVVFCTTSGVDMPGADYQLTKLLGLRPSVKRLMMY
QQGCFAGGTVIRLAKDLAENNKGARVLVVCSEITAVTFRGPSDTHLDSMVGQALFGDGAAAMIIGSDPLPQVERPLFELV
SAAQTLLPDSEGAIDGHLREVGLTFHLLKDVPGLISKNIEKSLIEAFQPLGISDWNSIFWIAHPGGPAILDQVELKLSLK
PEKLRATRQVLSDYGNMSSACVLFILDEMRKASSKEGLSTTGEGLDWGVLFGFGPGLTVETVVLHSVST
>sot:102577598  CHS2; chalcone synthase 2 (EC:2.3.1.74)
MVTVEEVRKAQRAKGPATIMAIGTATPSNCVDQSTYPDYYFRITNSEHMTELKEKFKRMCDKSMINKRYMHLTEEILKEN
PNICEYMAPSLDARQDIVVVEVPKLGKEAAQKAIKEWGQPKSKITHVVFCTTSGVDMPGADYQLTKLLGLRPSVKRLMMY
QQGCFAGGTVIRLAKDLAENNKGARVLVVCSEITAVTFSGPSDTHLDSMVGQALFGDGAAAMIIGSDPLPEVERPLFELV
SAAQTLLPDSEGAIDGHLREVGLTFHLLKDVPGLISKNIEKSLIEAFQPLGISDWNSIFWIAHPGGPAILDQVELKLGLK
PEKLQATRQVLSDYGNMSSACVLFILDEMRKASSKEGLSTTGEGLDWGVLFGFGPGLTVETVVLHSVST
>sot:102580017  chalcone synthase 1B-like
MVTVEEYRKAQRAKGPATVMAIGTSTPFNCVDQSTYPDYYFRITNSEHKTELKEKFKRMCDKSMIKKRYMHLTEEILKKN
PNMCAYMSPSLDARQDIAIVEVPKLGKEAAQKAIKEWGQPKSKITHLVFCTSSGVDMPGCDYQLAKLLGLCPSVKRLMIY
QQDCYAGGTLLRLAKDMAENNKGARVLVVSSEITVVKFRGPSESHIDNLLGQALFGDGVAAVIIGSDPNLGVERPLFKLV
SAAQTLVPDSEGAIYGHLREVGHIFHLLKDVPGLISKNIEKSLLDAFQPLGISDWNSLFWITHPGGPAMLDQVELKLGLK
PEKLRVSREVLSNYGNMSSACVLFILDEMRKASTKEGLGTTGEGLEWGVLFGFGPGLTI
>spen:107031578  chalcone synthase 1B
MVTVEEYRKAQRAEGPATILAIGTSTPSNCVDQSTYPEYYFRITNSEHKTELKEKFKRMCDKSMIKKRYMHLTEEILKEN
PNMCAYMAPSLDARQDIVVVEVPKLGKEAAQKAIKEWGQPKSKITHLVFCTTSGVDMPGCDYQLAKLLGLRPSVKRLMMY
QQGCFAGGTVLRLAKDLAENNKGARVLVVCSEITAVTFRGPSESHLDSLVGQALFGDGAAAIVIGSDPIVGVERPLFELV
SAAQTLVPDSEGAIDGHLREVGLTFHLLKDVPGLISKNIEKSLLEAFQPLGISDWNSLFWIAHPGGPAILDQVELKLGLK
PEKLRATREVLSNYGNMSSACVLFILDEMRKTSTKEGLGTTGEGLEWGVLFGFGPGLTVETVVLHSVAA
>sly:778294  CHS1; chalcone synthase (EC:2.3.1.74)
MVTVEEYRKAQRAEGPATILAIGTSTPSNCVDQSTYPDYYFRITNSEHKTELKEKFKRMCDKSMIKKRYMHLTEEILKEN
PNMCAYMAPSLDARQDIVVVEVPKLGKEAAQKAIKEWGQPKSKITHLVFCTTSGVDMPGCDYQLAKLLGLRPSVKRLMMY
QQGCFAGGTVLRLAKDLAENNKGARVLVVCSEITAVTFRGPSESHLDSLVGQALFGDGAAAIIIGSDPIIGVERPLFELV
SAAQTLVPDSEGAIDGHLREVGLTFHLLKDVPGLISKNIEKSLLEAFQPLGISDWNSLFWIAHPGGPAILDQVELKLGLK
PEKLRATREVLSNYGNMSSACVLFILDEMRKASTKEGLGTTGEGLEWGVLFGFGPGLTVETVVLHSVAA
>sot:102577871  CHS1A, CHS, CHS1B; chalcone synthase 1a (EC:2.3.1.74)
MVTVEEYRKAQRAEGPATILAIGTSTPSNCVDQSTYPDYYFRITNSEHKTELKEKFKRMCDKSMIKKRYMHLTEEILKEN
PNMCAYMAPSLDARQDIVVVEVPKLGKEAAQKAIKEWGQPKSKITHLVFCTTSGVDMPGCDYQLAKLLGLRPSVKRLMMY
QQGCFVGGTVLRLAKDLAENNKGARVLVVCSEITAVTFRGPSESHLDSLVGQALFGDGAAAIIMGSDPIIGVERPLFELV
SAAQTLVPDSEGAIDGHLREVGLTFHLLKDVPGLISKNIEKSLLEAFQPLGISDWNSLFWIAHPGGPAILDQVELKLGLK
QEKLRATREVLSNYGNMSSACVLFILDEMRKASTNEGLGTTGEGLEWGVLFGFGPGLTVETVVLHSVAT
>sind:105171852  chalcone synthase-like
MARTVEEIRRAQRAEGPATVLAIGTANPPICVEQSSFPDYYFRITNSEHKTQLKQKFKRICEKSKIKKRYTHLSEEMLKE
NPNICAFMAPSLDARQDIIVTEVPKLGKEAAKKAIAEWGQPKSKITHLIFCTTSGIDMPGADYQLTKLLGLRPSVKRFMI
YMQGCFAGGAVLRMAKDLAENNAGARVLVICSETTTMGFRGPSEGHLDNLVGNVLFSDGAAAVIVGSDPIVGVERPLFQL
VSAAQTIVPDSGGDLSGVVREAGLIVNLSPDVPCKISENAEKSLEEAFEPLGISDWNSIFWIAHPGGPAILDQIEAKLGL
KPEKLWSSRHVLSEYGNMASASVFFALDEMRKISAKQGLKSTGEGLDWGVLLAFGAGITIETLVLHSVPIN
>sind:105171853  chalcone synthase J-like
MSRTVEEIRRAQRAEGPATVLAIGTANPPNCVEQSTFPDYYFRITNSEHNPQLKQKFERICKKSMIERRYMYLTEEILKE
NSEICSFMGPSLNARQDIVVTEVPKLGMEAAQKAITEWGQPKSKITHLVFCTTSGVDMPGADYQLTKLLGLSSSVKRYMM
YEQGCFAGGTVLRVAKDLAENNAGARVLVVCAEITAITFRGPSGSHLDNLVGHALFGDGAGAVILGSDPKVGVERPVFQL
LSASQTILSDSTGALVGHLREAGLFVNLSPDIPYHISENIENSLIEAFEPLGISDWNSIFWVAHPGGRAILDQIEIKLAL
KPEKLRSSRHVLSEYGNMSSACVLFVLDEMRKTSIKQGLSSTGEGLEWGVLFGFGPGITVETVVLHSMPIN
>sly:101263032  chalcone synthase J
MLLLARDQKSKRDFYLTEEILKRNPNICEYNAPSLNIRQEIMTVEVPKLGKEAAEKAINEWGQSKSKITHLVFCTTSGVD
IPRADYQLTKLLGLESSVKRFMMYQQGCFGGGTALQLDKDIAENNKSARVLVVCSELANLVCFRSPYGTELDVLLGKPYS
RDGASTVIIGSDPIMNVEKPLFKLVFATQTLLLNSKNTITGELSEAGLIVHIHKDNSLLISKNIEKILVEAFQTLNISDW
NSIFWVSHPGGPAILDQIELKLGLKLEKLKASRNLLSDYGNMASACVFFVLDEMRKTSIREGLGTTGEGLEWGVLFGFGS
ALTIEAIVLRSVCI
>spen:107006636  chalcone synthase J-like
MVTINEIRHAQRAVGPPTVLAIGTANPPNCFDQSTYPDYFFRVTNSEDKIKLKQKFERMCEKSMIKKRYFHLTEEILKKN
PNICEYNSPSLNIRQEIMIVEVPKLGKEAAEKAINEWGQSKSKITHLVFCTTSGVDVPGADFQLTKLLGLEPSVKRFMMC
QQGCFGGGTALRLAKDLAENNKGARVLVVCSELANFLCLRSPNEMELDVLVGQSLFSDGASSVIIGSDPITNVEKPLFEL
VFATQTLVPNSQHAITGYLSEAGLKAQIHMDNPMLISRNIERILVEAFKPLDISDWNSIFWVSHPGGRAILDQIEFKLGL
KPEKLKASRNVLSDYGNMASACVLFVLDEMRKTSITAGLGTTGEGLQWGVLFGFGPGLTVEAIVLRSVSV
>sot:102590425  chalcone synthase J-like
MVTVDEIRRTQRAMGPATVLAIGTANPSNCYDQSIYPDYFFRVTGSEHKIELKNKFKRMCDKSMIKKRYFYLTKEILKKN
PNICEHNAPSLNIRQEIMIVEVPKLGKEAAEKAINEWGQSNSKITHLVFCTTSGVDLPGADYQLTKLLGLEPSVKRFMMY
QQGCYGGGTALRLAKDLAENNKGARVLVVCSELANLVCFRNPNETELEVLVAQALFSDGASAVIIGSDPIMNVEKPLFEL
VFATQTLLPDSEHAIIGYLTEAGLKVQLHKDTPMLISKNIERILVEAFKPLDIYDWNSIFWVSHPGGRAILDQIELKLGL
KPEKLKATRNVLSDYGNMASACVLFVLDEMRKTSIKAGLGTTGEGLEWGVLLGCGPGLTIEALVLRSVSI
>sot:102595537  chalcone synthase J-like
MVTVDEIRRTQRAMGPATVLAIGTANPSNCYDQSIYPDYFFRVTGSEHKIELKNKFKRMCDKSMIKKRYFYLTEEILKKN
PNICEYNAPSFNIRQEITIAEVPKLGKEAAEKAINEWGQSKSKITHLVFCTTSGVDLPGADYQLTKFLGLEPSVKRFMMY
QQGCYGGGTALRLAKDLAENNKVARVLVVCSELANLVSFRNPNETELEVLVGQALFSDGASAAIIGSDPIMNVEKPLFEL
VFATQTLLPDSEYAITAYLTEAGLKVQIHKDTPMLISKNIERILVEAFQPLDISDWNSIFWVSHPGGPAILDQIELKLGL
KPEKLKATRNVLSDYGNMVSACVLFVLDEMRKSSIKAGLGTTGEGLEWGVLLGFGPGLTIEALVLRSISI
>sot:102595874  chalcone synthase J-like
MATVNEIRQAQRTVGPATVLAIGTANPLNCFDQSTYPDYYFRVTNSDDKIELKQKFKRMCDGSMIKKRYSYLTEEILKKN
PNFCEYKAPSFDARQEIAIVEVPKLGKEAAEKAINEWGQSKSMITHLVFCTTTGVDIPGADYQLTQLLGLDLTVKRFMMY
QQGCSGGATTLRLAKDLAENNKGARVLVVCSELINFLDFHAPSETETEVLVGQALFSDGASAVIIGSDPIPTVERPLFEL
VFTTQTLLPDSEYEITAKLGEAGLIAKIHKNTPMLISKNIERILGEAFQPLGISNWNSIFWVAHPGGRAILDQIELNLSL
TPEKLKASRNVLSNYGNMASASVLFVLDEMRKISIEMGLGTTGGGLDWGVLCGFGPGLTIEAVVLRSIPIST
>sly:101266107  chalcone synthase J-like
MIKCLCSNLPPSAKIVTIEEFHKAQRAEGLANVLAIGTANPSNCIDQSTYPDYFFRITNSEHKSELKRKFKQMCAKTMIK
KRYLHLTEEILKKNPNICDYNTPSFDAKQKITIIEVPKLGQEAAQKAIKEWGQPISKITHLVFCTTSGVDMPGADSQLTK
LLGLDPSVKRFMLYQQGCSGGAAVLRLAKDLAENNKKARVLVVCSELINLMSFQGPRDTDLDVLVGQAFSSDGASAVIIG
SDPIIPIERPLFELVFTTQTLLPNSESAIYSNLSEAGLIIHIHKEVPMLISTNIEKILLEGFQPLGISDWNSIFWVAHPG
GRAISDQIELKLGLKPEKLKATRNVLSGYGNMGCATILFVLDEMRKASISEGLISTGEGLEWGVLCCFGPGLTMEAVVLR
SISI
>sot:102605087  chalcone synthase J-like
MIKSLCSNLPPSAKIVTIEELSRAQRAEGPANVLAIGTANPSNCIDQSTYPDYFFRITNSEHKSELKRKFKQMCAKSMIK
KRYSHLTEEILKKNPNICKYNAPSLDARQEITIIEVPKLGQEAAQKAINEWGQPISKITHLIFCTTSDVNMPGADYQLTK
LLGLDSSVKRFMLYQQGCSGGGTALRLAKDLAENNKGARVLVVCSELINLMGFQGPSDTKLSVLVGQALFSDGASAVIIG
SNPIISIERPLFELVSTIQTLIPDSGYAGYSNLSEAGLITYIHKDIPMLVAKNIEKILVEVFQPLGISNWDSIFWVAHPG
GRAILDQIELKLGLKSKKLETTRHVLSDYGNMSSATVLFVLDEMRKTSIKEGLCSTGEGLEWGVLCCFGPGLTIETIVLR
SISI
>nnu:104602160  CHSC, CHSD, CHSE, CHSF; chalcone synthase 1 (EC:2.3.1.74)
MVTVEDIRKAQRAEGPATVMAIGTANPPNCVDQSTYPDYYFRITNSEHKTELKEKFKRMCEKSMIKKRYMHLTEEILKEN
PNICEYMASSLDARQDMVVVEVPKLGKEAATKAIKEWGQPKSKITHLVFCTTSGVDMPGADYQLTKLLGLRPSVKRLMMY
QQGCFAGGTVLRLAKDLAENNRGARVLVVCSELTAVTFRGPSDTHLDSLVGQALFGDGAAAVIVGADPVPGVEKPLFELV
SAAQTILPDSHGAIDGHLREVGLTFHLLKDVPGLISKNIEKSLVEAFQPLGISDWNSIFWIAHPGGPAILDQVEEKLALK
PEKLSATRHILSEYGNMSSACVLFILDEMRKKSIEDGLKTTGEGLEWGVLFGFGPGLTVETVVLHSIAA
>pop:POPTR_0003s17540g  POPTRDRAFT_554828; naregenin-chalcone synthase family protein
MVTVDEIRKTQRAEGPATIMAIGTSTPPNCVDQSAYPDYYFRITNSEHKAELKEKFKRMCEKSMIKKRYMYLTEEILKEN
PSVCEYMAPSLDARQDMVVVEVPRLGKEAATKAIKEWGQPKSKITHLVFCTTSGVDMPGADYQLTKLLGLRSSVKRFMMY
QQGCFAGGTVLRLAKDLAENNKGARVLVVCSEITAVTFRGPSDTHLDSLVGQALFGDGAAALIIGSDPVIGVEKPLFELV
SAAQTILPDSDGAIDGHLREVGLTFHLLKDVPGLISKNVEKSLTEAFKPLGISDWNSLFWIAHPGGPAILDQVEAKLALK
PEKLRATRHVLSEYGNMSSACVLFILDEMRKKSAEDGLQSTGEGLEWGVLFGFGPGLTVETVVLHSVAPTI
>pop:POPTR_0003s17550g  POPTRDRAFT_554829; naregenin-chalcone synthase family protein
MVTVDEIRKSQRAEGPATIMAIGTSTPPNCVDQSTYPEYYFRITNSEHKAELKEKFKRMCEKSMIKKRYMYLTEEILKEN
PSVCEYMAPSLDARQDMVVVEVPKLGKEAATKAIKEWGQPKSKITHLVFCTTSGVDMPGADYQLTKLLGLRSSVKRFMMY
QQGCFAGGTVLRLAKDLAENNKGARVLVVCSEITAVTFRGPSDTHLDSLVGQALFGDGAAALVIGSDPVIGVEKPLFELV
SAAQTILPDSDGAIDGHLREVGLTFHLLKDVPGLISKNVEKSLTEAFKPLGISDWNSLFWIAHPGGPAILDQVEAKLALK
PEKLRATRHVLSEYGNMSSACVLFILDEMRKKSAEDGLQSTGEGLEWGVLFGFGPGLTVETVVLHSVAPTI
>pop:POPTR_0001s14310g  POPTRDRAFT_814872; naregenin-chalcone synthase family protein
MVTVDEVRKAQRAEGPAVILAIGTSTPPNCVDQSTYPDYYFRITNSEHKVELKEKFKRMCEKSMIKKRYMHLTEEILKEN
PSVCEYMAPSLDARQDMVVVEVPKLGKEAAAKAIKEWGQPKSKITHLVFCTTSGVDMPGADYQLTKLLGLRSSVKRFMMY
QQGCFAGGTVLRLAKDLAENNKGARVLVVCSEITAVTFRGPSDTHLDSLVGQALFGDGAAAIIIGSDPVLGVEKPLFELV
SAAQTILPDSDGAIDGHLREVGLTFHLLKDVPGLISKNIEKSLTEAFKPLGISDWNSLFWIAHPGGPAILDQVEAKLELK
PEKLRATRQVLADYGNMSSACVLFILDEMRKKSAKDGLKSTGEGLEWGVLFGFGPGLTVETVVLHSVASI
>pop:POPTR_0001s14320g  POPTRDRAFT_814871; naregenin-chalcone synthase family protein
MVTVDEIRKAQRAEGPATILAIGTSTPPNCVDQSTYPDYYFRITNSEHKVELKEKFKRMCEKSMIKKRYMHLTEEILKEN
PSVCEYMAPSLDARQDMVVVEVPKLGKEAAAKAIKEWGQPKSKITHLVFCTTSGVDMPGADYQLTKLLGLRSSVKRFMMY
QQGCFAGGTVLRLAKDLAENNKGARVLVVCSEITAVTFRGPSDTHLDSLVGQALFGDGAAAIIIGSDPVLGVEKPLFELV
SAAQTILPDSEGAIDGHLREVGLTFHLLKDVPGLISKNIEKSLTEAFKPLGISDWNSLFWIAHPGGPAILDQVEAKLELK
PEKLRATRQVLADYGNMSSACVLFILDEMRKKSAKDGLKSTGEGLEWGVLFGFGPGLTVETVVLHSLPATI
>pop:POPTR_0003s17530g  POPTRDRAFT_554827; naregenin-chalcone synthase family protein
MVTVDEVRKGQRAEGPATIMAIGTSNPPNCVDQSTYPDYYFRVTNSEHRAELKEKFKRMCEKSMIKKRYIYLTEDMLKEN
PDMRAYMAPSLDARQDMVVVEVPKLGKEAATKAIKEWGQSKSKITHLVFCTTSGVDMPGADYQLTKLLGLRPSVKRLMMY
QQGCFAGGTVLRLAKDLAENNKGARVLVVCSEITAIIFRGPNDTHLDSLIGQALFGDGAAAIIIGSDPVVGVEKPLFEIV
SAAQTILPNSDGAIDGHLREAGLTFHLLKDVPGLISNNVEKSLTEAFKPLGISDWNSLFWIAHPGGPAILDQVEAKLGLK
PEKLRATRHVLSEYGNMSSACVLFILDEMRKKSAEDGLQSTGEGLEWGVLFGFGPGLTVETVVLHSVATRV
>pxb:103965057  polyketide synthase 5-like
MVTVEEVRKAQRAEGPATILAIGTATPPNCVDQATYPDYYFRITNSEHKTELKEKFQRMCDKSMIKKRYMYLTEEILKEN
PTVCEYMAPSLDARQDMVVVEVPRLGKEAATKAIKEWGQPKSKITHLVFCTTSGVDMPGADYQLTKLLGLRPSVKRLMMY
QQGCFAGGTVLRLAKDLAENNKGARVLVVCSEITAVTFRGPSDTHLDSLVGQALFGDGAAAVIIGADPLPEVEKPLFELV
SAAQTILPDSDGAIDGHLREVGLTFHLLKDVPGLISKNIEKSLNEAFKPIGISDWNSLFCSTWSRIAVAHPGGPAILDQV
ESKLALKPEKLEATRQVLSDYGNMSSACVLFILDEVRRKSADKGLRTTGEGLEWGVLFGFGPGLTVETVVLHSVAA
>mdm:103421794  CHS, CHS-2, CHS1; polyketide synthase 5
MVTVEEVRKAQRAEGPATVLAIGTATPPNCVDQATYPDYYFRITNSEHKTELKEKFQRMCDKSMIKTRYMYLTEEILKEN
PTVCEYMAPSLDARQDMVVVEVPRLGKEAATKAIKEWGQPKSKITHLVFCTTSGVDMPGADYQLTKLLGLRPSVKRLMMY
QQGCFAGGTVLRLAKDLAENNKGARVLVVCSEITAVTFRGPSDTHLDSLVGQALFGDGAAAVIIGSDPVPEVEKPLFELV
SAAQTILPDSDGAIDGHLREVGLTFHLLKDVPGLISKNIEKSLNEAFKPIGISDWNSLFWIAHPGGPAILDQVESKLALK
PEKLEATRQVLSDYGNMSSACVLFILDEVRRKSAEKGLKTTGEGLEWGVLFGFGPGLTVETVVLHSVGA
>pxb:103965055  CHS; chalcone synthase-like
MVTVEEVRKAQRAEGPATVLAIGTSTPPNCVDQATYPDYYFRITNSEHKTELKEKFQRMCDKSMIKTRYMYLTEEILKEN
PTVCEYMAPSLDARQDMVVVEVPRLGKEAATKAIKEWGQPKSKITHLVFCTTSGVDMPGADYQLTKLLGLRPSVKRLMMY
QQGCFAGGTVLRLAKDLAENNKGARVLVVCSEITAVTFRGPSDTHLDSLVGQALFGDGAAAVIIGSDPVPEVEKPLFELV
SAAQTILPDSDGAIDGHLREVGLTFHLLKDVPGLISKNIEKSLNEAFKPIGISDWNSLFWIAHPGGPAILDQVESKLALK
PEKLEATRQVLSDYGNMSSACVLFILDEVRRKSAEKGLKTTGEGLEWGVLFGFGPGLTVETVVLHSVGA
>mdm:103443512  CHS-2; polyketide synthase 5-like
MVTVEEVRKAQRAEGPATVLAIGTATPSNCVDQATYPDYYFRITNSEHKTELKEKFQRMCDKSMIKKRYMYLTEEILKEN
PTVCEYMAPSLDARQDMVVVEVPRLGKEAATKAIKEWGQPKSKITHLVFCTTSGVDMPGADYQLTKLLGLRPSVKRLMMY
QQGCFAGGTVLRLAKDLAENNKGARVLVVCSEITAVTFRGPSDTHLDSLVGQALFGDGAAAVIIGADPLPEVEKPLFELV
SAAQTILPDSDGAIDGHLREVGLTFHLLKDVPGLISKNIEKSLNEAFKPIGISDWNSLFWIAHPGGPAILDQVESKLALK
PEKLEATRQVLSNYGNMSSACVLFILDEVRRKSTEKGLRTTGEGLEWGVLFGFGPGLTVETVVLHSVAA
>pxb:103945020  chalcone synthase
MVTVEEVRKAQRAEGPATVFAIGTATPPNCVDQATYPDYYFRITNSEHKAELKEKFQRMCDKSMIKKRYMYLTEEILKEN
PSVCEYMAPSLDARQDMVVVEVPRLGKEAATKAIKEWGQPKSKITHLVFCTTSGVDMPGADYQLTKLLGLRPSVKRLMMY
QQGCFAGGTVLRLAKDLAENNKGARVLVVCSEITAVTFRGPSDTHLDSLVGQALFGDGAAAVIIGADPVPEVEKPLFELV
SAAQTILPDSDGAIDGHLREVGLTFHLLKDVPGLISKSIEKSLNEAFKPIGISDWNSLFWIAHPGGPAILDQVEAKLALK
PEKLEATRQVLSDYGNMSSACVLFILDEVRRKSAEKGLKTTGEGLEWGVLFGFGPGLTVETVVLHSVAA
>pxb:103945021  chalcone synthase-like
MVTVEEVRKAQRAEGPATVFAIGTATPPNCVDQATYPDYYFRITNSEHKAELKEKFQRMCDKSMIKKRYMYLTEEILKEN
PSVCEYVAPSLDARQDMVVVEVPRLGKEAATKAIKEWGQPKSKITHLVFCTTSGVDMPGADYQLTKLLGLRPSVKRLMMY
QQGCFAGGTVLRLAKDLAENNKGARVLVVCSEITAVTFRGPSDTHLDSLVGQALFGDGAAAVIIGADPVPEVEKPLFELV
SAAQTILPDSDGAIDGHLREVGLTFHLLKDVPGLISKNIEKSLNEAFKPIGISDWNSLFWIAHPGGPAILDQVEAKLALK
PEKLEATRQVLSDYGNMSSACVLFILDEVRRKSAEKGLKTSGEGLEWGVLFGFGPGLTVETVVLHSVVAA
>pxb:103959489  chalcone synthase-like
MVTVEEVRKAQRAEGPATVFAIGTATPPNCVDQATYPDYYFRITNSEHKAELKEKFQRMCDKSMIKKRYMYLTEEILKEN
PSVCEYMAPSLDARQDMVVVEVPRLGKEAATKAIKEWGQPKSKITHLVFCTTSGVDMPGADYQLTKLLGLRPSVKRLMMY
QQGCFAGGTVLRLAKDLAENNKGARVLVVCSEITAVTFRGPSDTHLDSLVGQALFGDGAAAVIIGADPVPEVEKPLFELV
SAAQTILPDSDGAIDGHLREVGLTFHLLKDVPGLISKNIEKSLNEAFKPIGISDWNSLFWIAHPGGPAILDQVEAKLALK
PEKLEATRQVLSDYGNMSSACVLFILDEVRRKSAEKGLKTSGEGLEWGVLFGFGPGLTVETVVLHSVVAA
>mdm:103443513  MdCHS; polyketide synthase 5
MVTVEEVRKAQRAEGPATVMAIGTATPSNCVDQATYPDYYFRITNSEHKVELKEKFQRMCDKSMIKKRYMYLTEEILKEN
PSVCEYMAPSIDARQDMVVVEVPKLGKEAATKAIKEWGQPKSKITHLVFCTTSGVDMPGADYQLTKLLGLRPSVKRLMMY
QQGCFAGGTVLRLAKDLAENNKGARVLVVCSEITAVTFRGPSDTHLDSLVGQALFGDGAAAVIIGADPVPEVEKPLFELV
SAAQTILPDSDGAIDGHLREVGLTFHLLKDVPGLISKNIEKSLNEAFKPIGISDWNSLFWIAHPGGPAILDQVEAKLALK
PEKLEATRQVLSDYGNMSSACVLFILDEVRRKSAEKGLKTTGEGLEWGVLFGFGPGLTVETVVLHSVGLTA
>pxb:103965056  polyketide synthase 5
MVTVEEVRKAQRAEGPATVMAIGTSTPSNCVDQATYPDYYFRITNSEHKVELKEKFQRMCDKSMIKKRYMYLTEEILKEN
PSVCEYMAPSIDARQDMVVVEVPKLGKEAATKAIKEWGQPKSKITHLVFCTTSGVDMPGADYQLTKLLGLRPSVKRLMMY
QQGCFAGGTVLRLAKDLAENNKGARVLVVCSEITAVTFRGPSDTHLDSLVGQALFGDGAAAVIIGADPVPEVEKPLFELV
SAAQTILPDSDGAIDGHLREVGLTFHLLKDVPGLISKNIEKSLNEAFKPIGISDWNSLFWIAHPGGPAILDQVEAKLALK
PEKLEATRRVLSDYGNMSSACVLFILDEVRRKSAEKGLKTTGEGLEWGVLFGFGPGLTVETVVLHSVGLTA
>jcu:105650372  chalcone synthase 1 (EC:2.3.1.74)
MVTVEEVRKAQRAQGPATVLAIGTATPSNCVDQSTYPDYYFRITNSEHKVELKEKFKRMCDKSMIKKRYMHLTEDILKEN
PNICEYMAPSLDARQDIVVVEIPKLGKEAAVKAIKEWGQPKSKITHLVFCTTSGVDMPGADYQLTKLLGLRPSVKRLMMY
QQGCFAGGTVLRLAKDLAENNKGARVLVVCSEITAVTFRGPSDTHLDSLVGQALFGDGAAAVIVGSDPVPELEKPLFELV
SAAQTILPDSDGAIDGHLREVGLTFHLLKDVPGLISKNIEKSLVEAFKPLGISDWNSLFWIAHPGGPAILDQVEAKLGLK
PEKLASTRHILSEYGNMSSACVLFILDEVRKKSAKEGLKTTGEGLEWGVLFGFGPGLTVETVVLHSVAT
>fve:101298162  polyketide synthase 1
MVTVEEVRKAQRAEGPATVLAIGTATPPNCIDQSTYPDYYFRITNSEHKAELKEKFQRMCDKSMIKKRYMYLTEEILKEN
PSMCEYMAPSLDARQDMVVVEIPKLGKDAAVKAIKEWGQPKSRITHLVFCTTSGVDMPGADYQLTKLLGLRPSVKRLMMY
QQGCFAGGTVLRLAKDLAENNRGARVLVVCSEITAVTFRGPSDTHLDSLVGQALFGDGAAAIIVGSDPLPEVERPLFELV
SAAQTILPDSDGAIDGHLREVGLTFHLLKDVPGLISKNIEKSLNEAFKPLNITDWNSLFWIAHPGGPAILDQVEAKLALK
PEKLEATRHILSEYGNMSSACVLFILDEVRRKSAANGHKTTGEGLEWGVLFGFGPGLTVETVVLHSVSA
>fve:101298456  polyketide synthase 1
MVTVEEVRKAQRAEGPATVLAIGTATPPNCIDQSTYPDYYFRITNSEHKAELKEKFQRMCDKSMIKKRYMYLTEEILKEN
PSMCEYMAPSLDARQDMVVVEIPKLGKEAAVKAIKEWGQPKSKITHLVFCTTSGVDMPGADYQLTKLLGLRPSVKRLMMY
QQGCFAGGTVLRLAKDLAENNRGARVLVVCSEITAVTFRGPSDTHLDSLVGQALFGDGAAAIIVGSDPLPEVERPLFELV
SAAQTILPDSDGAIDGHLREVGLTFHLLKDVPGLISKNIEKSLNEAFKPLNITDWNSLFWIAHPGGPAILDQVEAKLALK
PEKLEATRHILSEYGNMSSACVLFILDEVRRRSAANGHKTTGEGKEWGVLFGFGPGLTVETVVLHSVAA
>pmum:103324314  polyketide synthase 5-like
MVTVEEVRKAQRAEGPATVLAIGTATPPNCIEQATYPDYYFRITNSEHKVELKEKFQRMCDKSMIKKRYMYLTEDILKEN
PSMCEYMAPSLDARQDMVVVEIPKLGKEAATKAIKEWGQPKSKITHLVFCTTSGVDMPGADYQLTKLLGLRPSVKRLMMY
QQGCFAGGTVLRLAKDLAENNRGARVLVVCSEITAVTFRGPNDTHLDSLVGQALFGDGAAAIIVGADPIPEIEKPLFEVV
SAAQTILPDSDGAIDGHLREVGLTFHLLKDVPGLISKNIEKSLNEAFQPLGISDWNSLFWIAHPGGPAILDQVESKLALK
PEKLEATRHILSEYGNMSSACVLFILDEVRKRATKKGLKTTGDGLDWGVLFGFGPGLTVETVVLHSVGLNA
>pmum:103324315  polyketide synthase 5-like
MVTVEEVRKAQRAEGPATVLAIGTATPPNCVDQATYPDYYFRITNSQHKTELKEKFQRMCDKSMIKKRYMYLTEDILKEN
PSMCEYMAPSLDARQDMVVVEIPKLGKEAATKAIKEWGQPKSKITHLVFCTTSGVDMPGADYQLTKLLGLRSSVKRLMMY
QQGCFAGGTVLRLAKDLAENNRGARVLVVCSEITAVTFRGPNDTHLDSLVGQALFGDGAAAIIVGADPIPEIEKPLFEVV
SAAQTILPDSDGAIDGHLREVGLTFHLLKDVPGLISKNIEKSLNEAFQPLGISDWNSLFWIAHPGGPAILDQVESKLALK
PEKLEATRHILSEYGNMSSACVLFILDEVRKRATKKGLKTTGDGLDWGVLFGFGPGLTVETVVLHSVGLNA
>pper:PRUPE_ppa008402mg  hypothetical protein
MCDKSMIKKRYMYLTEEILKENPSMCEYMAPSLDARQDMVVVEIPKLGKEAATKAIKEWGQPKSKITHLVFCTTSGVDMP
GADYQLTKLLGLRSSVKRLMMYQQGCFAGGTVLRLAKDLAENNRGARVLVVCSEITAVTFRGPSDTHLDSLVGQALFGDG
AAAIIVGSDPIPEIEKPLFEVVSAAQTILPDSDGAIDGHLREVGLTFHLLKDVPGLISKNIEKSLNEAFQPLGISDWNSL
FWIAHPGGPAILDQVESKLALKPEKLEATRHILSEYGNMSSACVLFILDEVRKRATKKGLKTTGDGLDWGVLFGFGPGLT
VETVVLHSVGLNA
>pper:PRUPE_ppa006899mg  hypothetical protein
MVTVEEVRKAQRAEGPATVLAIGTATPPNCVDQATYPDYYFRITNSEHKTELKEKFQRMCDKSMIKKRYMYLTEEILKEN
PSMCEYMAPSLDARQDMVVVEIPKLGKEAATKAIKEWGQPKSKITHLVFCTTSGVDMPGADYQLTKLLGLRSSVKRLMMY
QQGCFAGGTVLRLAKDLAENNRGARVLVVCSEITAVTFRGPSDTHLDSLVGQALFGDGAAAIIVGSDPIPEIEKPLFEVV
SAAQTILPDSDGAIDGHLREVGLTFHLLKDVPGLISKNIEKSLNEAFQPLGISDWNSLFWIAHPGGPAILDQVESKLSLK
PEKLEATRHILSEYGNMSSACVLFILDEVRKRAAEKGLKTTGDGLDWGVLFGFGPGLTVETVVLHSVGLNA
>pmum:103324313  polyketide synthase 5
MVTVEEVRKAQRAEGPATVLAIGTATPPNCVDQATYPDYYFRITNSEHKAELKEKFQRMCDKSMIKKRYMYLTEDILKEN
PSMCEYMAPSLDARQDMVVVEIPKLGKEAATKAIKEWGQPKSKITHLVFCTTSGVDMPGADYQLTKLLGLRPSVKRLMMY
QQGCFAGGTVLRLAKDLAENNKGARVLVVCSEITAVTFRGPSDTHLDSLVGQALFGDGAAAIIVGADPIPEIEKPLFEVV
SAAQTILPDSDGAIDGHLREVGLTFHLLKDVPGLISKNIEKSLNEAFQPLGISDWNSLFWIAHPGGPAILDQVESKLGLK
PEKLEATRHILSEFGNMSSACVLFILDEVRKRAAEKGLKTTGDGLDWGVLFGFGPGLTVETVVLHSVGLNA
>pper:PRUPE_ppa006888mg  hypothetical protein
MVTVEEVRKAQRAEGPATVLAIGTATPPNCVDQATYPDYYFRITNSEHKAELKEKFQRMCDKSMIKKRYMYLTEEILKEN
PTMCEYMAPSLDARQDMVVVEIPKLGKEAATKAIKEWGQPKSKITHLVFCTTSGVDMPGADYQLTKLLGLRPSVKRLMMY
QQGCFAGGTVLRLAKDLAENNKGARVLVVCSEITAVTFRGPSDTHLDSLVGQALFGDGAAAVIVGADPIPEIEKPLFEVV
SAAQTILPDSDGAIDGHLREVGLTFHLLKDVPGLISKNIEKSLNEAFQPLGISDWNSLFWIAHPGGPAILDQVESKLGLK
PEKLEATRHILSEYGNMSSACVLFILDEVRKRAAEKGLKTTGDGLDWGVLFGFGPGLTVETVVLHSVGLNA
>gra:105766053  chalcone synthase 2-like
MVTVEEVRKAQRAQGPATVLAIGTSTPPNCVDQSTYPDYYFRITNSEHKTELKEKFKRMCEKSMIKKRYMYLTEEILKEN
PNVCAYMEPSLDARQDMVVVEVPKLGKEAAARAIKEWGQPKSKITHLVFCTTSGVDMPGADYQLTKLLGLRPSVKRLMMY
QQGCFAGGTVLRVAKDLAENNKGARVLVVCSEITAVTFRGPSDTHLDSLVGQALFGDGAAAVIIGSDPIPEIEKPLFELV
STAQTILPDSDGAIDGHLREVGLTFHLLKDVPGLISKNIEKSLVEAFQPLGITDWNSLFWIAHPGGPAILDQVEAKLALK
PEKLRATRHVLSEYGNMSSACVLFILDEMRNKSREDGVQTTGEGLEWGVLFGFGPGLTVETVVLHSIPA
>gra:105776651  chalcone synthase 1-like
MVTVEEVRKAQRAQGPATVLAIGTSTPPNCVDQSTYPDYYFRITNSEHKTELKEKFKRMCEKSMIKKRYMYLTEEILKEN
PNVCEYMASSLDARQDMVVVEVPKLGKEAATKAIKEWGQPKSKITHLVFCTTSGVDMPGADYQLTKLLGLRPSVKRLMMY
QQGCFAGGTVLRVAKDLAENNKGARVLVVCSEITAVTFRGPSDTHLDSLVGQALFGDGAAAVIIGADPMPEIEKPMFELV
SAAQTILPDSDGAIDGHLREVGLTFHLLKDVPGLISKNIEKSLVEAFQPLGISDWNSLFWIAHPGGPAILDQVEAKLALK
PEKLRATRHVLSEYGNMSSACVLFILDEMRKKSREDGLQTTGEGLEWGVLFGFGPGLTVETVVLHSVAA
>gra:105796566  chalcone synthase 1
MVTVEEVRKAQRAEGPATVLAIGTSTPPNCVDQSTYPDYYFRITNSEHKTELKEKFKRMCEKSMIKKRYMYLTEEILKEN
PNVCEYMAPSLDARQDMVVVEVPKLGKEAATKAIKEWGQPKSKITHLVFCTTSGVDMPGADYQLTKLLGLRPSVKRLMMY
QQGCFAGGTVLRVAKDLAENNKGARVLVVCSEITAVTFRGPSDTHLDSLVGQALFGDGAAAVIVGADPLPEIEKPMFELV
SAAQTILPDSDGAIDGHLREVGLTFHLLKDVPGLISKNIEKSLAEAFQPLGISDWNSLFWIAHPGGPAILDQVEAKLALK
PEKLRATRHVLSEYGNMSSACVLFILDEMRKKSKEDGLGTTGEGLEWGVLFGFGPGLTVETVVLHSISA
>gra:105776697  chalcone synthase 1-like
MVTVEEVRKAQRAQGPATVLAIGTSTPPNCVDQSTYPDYYFRITNSEHKTELKEKFKRMCEKSMIKKRYMYLTEEILNEN
PNVCEYMAPSLDARQDMVVVEVPKLGKEAATKAIKEWGQPKSKITHLVFCTTSGVDMPGADYQLTKLLGLRPSVKRLMMY
QQGCFAGGTVLRVAKDLAENNKGARVLVVCSEITAVTFRGPSDTHLDSLVGQALFGDGAAAVIIGADPMPEIEKPMFELV
SVAQTILPDSDGAIDGHLREVGLTFHLLKDVPGLISKNIEKSLVEAFQPLGISDWNSLFWIAHPGGPAILDQVEAKLALK
PEKLRATRHVLSEYGNMSSACVLFILDEMRKKSREDGLQTTGEGLEWGVLFGFGPGLTVETVVLHSVAA
>tcc:TCM_020384  Chalcone and stilbene synthase family protein
MVTVEEVRKAQRAEGPATVLAIGTSTPPNCVDQSTYPDYYFRITNSEHKTELKEKFKRMCEKSMIKRRYMYLTEEILKEN
PNICAYMATSLDARQDMVVVEVPKLGKEAATRAIKEWGQPKSKITHLVFCTTSGVDMPGADYQLTKLLGLRPSVKRLMMY
QQGCFAGGTVLRVAKDLAENNKGARVLVVCSEITAVTFRGPSDTHLDSLVGQALFGDGAAAVIIGADPVPEIEKPMFELV
SAAQTILPDSDGAIDGHLREVGLTFHLLKDVPGLISKNIEKSLAEAFQPLGISDWNSLFWIAHPGGPAILDQVEAKLALK
PEKLRATRHVLSEYGNMSSACVLFILDEMRKKSREDGLKTTGEGLEWGVLFGFGPGLTVETVVLHSISA
>vra:106775701  chalcone synthase-like
MAYLKEVREKERAGGTAAILAIATATPPNCIHQDHFPDFYFRITDSDHMTQLKAKLKRICEKSMVKTRYTHLTEQILNDN
PKLASYTASLDARQDILIKEIPKLGEKAASKAIEEWGRDESHITHLVFCSSAGMDMPGADYQLLKLLGLKPSTKRFMLYH
QGCFAGAAALRLAKDLAENNVGARVLVVCSEIMLAGFRGPSETDVDSLVGLALFGDGASSAIVGSDPETSMERPLFHIVS
ASQTILPNSEGAIEGHLREMGVTFHLKDSVPMLIGDNVEKMLEESFKELGVSDWNSLFWVVHPGGPAILNQIEEKVRLNP
NKLKASRKVLSEYGNMSSACVLFVLDEMRRMSVTEGKGTTGEGFEWGVLLGFGPGLTLETIALHSAIVDSASGYGLSHHF
PKLLHM
>vra:106766188  chalcone synthase-like
MAHLYEIREKQRARSPATILAIATANPSHCIYQSDFTDYYFRVTKSDHMTDHKAKLKRICEKSMIEKRHIHLTEEMLKEN
PNISTYEEPSLNARQDILVEEVPKLGEKAASKALKEWGRAITDITHLIFCSTSGIDMPGADYQLVRLLGLKPSTKRFMLY
HQGCFAGGTVLRLAKDLAENNVGARVLVVRSEITVVTFRGPCETHLDSLVGQALFGDGASSVIVGSDPDTAIERPLFHLV
SASETILPNSEGAIEGHLREVGLTFHLKDNVPHLIGDNIEKSLEEAFHPLGINDWNSLFWVAHPGGPAILKXIEXXLGLN
PDKLRATKQVLKEYGNMXSACVLFILDEMRRWSLEEGKSSTGEGLKWGVLYGFGPGLTMETIVLHSVAIDPKN
>vra:106766157  chalcone synthase-like
MAHLYEIREKQRARSPATILAIATANPSHCIYQSDFTDYYFRVTKSDHMTDLKAKLKRICEKSMIEKRYIHLTEKMLKEN
PNISTYEEPSLNARQDILVEEVPKLGEKAASKALKEWGRARSDITHLIFCSTSGVDMPGADYQLVRLLGLKPSTKRFMLY
HQGCYAGGTVLRLAKDLAENNVGARVLVVCSEITVVTFRGPCETHLDSLVGQALFGDGASSVIVGSDPDTAIERPLFHLV
SASETILPNSEGAIEGHLREVGLTFHLKDNVPXLIGDNIEKSLEEAFQPLGISDWNSLFWVAHPGGPAILKQIEGTLGLN
PDKLRATKQVLKEYGNMSSACVLFILDEMRRWSLEEGKSSTGEGLKWGVLYGFGPGLTMETIVLHSVAIDPKN
>pvu:PHAVU_009G131000g  hypothetical protein
MAHLEEIREKQRARGPATILAIGTATPSNCIYQSDFTDYYFRVTKSDHMTQLKAKLKRICEKSMIEKRYIHLTEEMLKEN
PNIGAYEEPSLDVRQDILVEEVPKLGEKAASKALKEWGRPRSDITHLIFCSTSGVDMPGADYQLLRLLGLKPSTKRFMLY
HQGCYAGGTVLRLAKDLAENNVGARILVVCSEITVVTFRGPCETHLDSLVGQALFGDGASSVIVGSDPDTSIERPLFHLV
SASETILPNSEGAIEGHLREVGLTFHLKDNVPQLIGENIEKSLEEAFHPLGISDWNSLFWVAHPGGPAILKQIEATLGLN
PDKLRATKQVLKEYGNMSSACVLFILDEMRSWSLEKGKSSTGEGLKWGVLYGFGPGLTMETIVLHSAAVDPNN
>lja:Lj1g3v0898770.1  Lj1g3v0898770.1; -
MIRKRYIHLTEEFLQEHPNILTYKESSLDARQDMLVEEVPKLGEKAASKAIKEWGRPKSEITHLIFCSTSGVDMPGADYQ
LVKLLGLKPSTKRFMLYNLGCYGGGTVLRLAKDLAENNSGARVLVVCTEITAVAFRGPSETHLDSLVGQAIFGDGASAVI
VGSNPDTCIERPLFYLVLACETILPNSEGAIEGHLREVGLTFHLNENVPLLIGENIAKNIEEAFRPLGITDWNSLFWITH
PGGPAILRQIEVTLGLNPDKLRATKHVLSEYGNMSSASVIFVLDEMRKRSAEEGKATTGGGLKWGVLHGFGPGLTMETIV
LHS
>mtr:MTR_3g088675  chalcone and stilbene synthase family protein
MAYLEGIRESQRARGPATILAIGTATPVNCIYQSDFTDYYFRVTKSEHMTQLKAKLKRICEKSMIKKRYIHLTEEILKEH
PNISTYEEPSLNVRQDILVEEVPKLGEKAALKAIKEWGRPKSEITHLIFCSTSGVDMPGADYQLIKLLNLNPSTKRFMLY
HQGCYAGGTVLRLAKDLAENNIGARVLVVCSEITVVTFRGPNETHLDSLVGQALFGDGASSVIVGSNPNTTLERPLFHLV
SASETILPNSEGAIEGHLREVGLTFHLKDNVPSLIGENIEKSLEETFHPLGITDWNSLFWVTHPGGPAIIKRIEETVGLN
SDKLNATKHVLSEYGNMSSACVIFILDEMRRRSMEEGKTTTGEGLKWGVLFGFGPGLTMETIALHSANIDHGY
>egu:105041005  chalcone synthase-like
MASIQSIRKAQRADGPATIMAIGTANPPHAVDQSTYPDFYFRITKNEHKVELKEKFKRICEKSMIKKRYMHLTEDILKEN
PNMCAYMASSLDARQDILVEEVPKLGKEAAVKAIKEWGRPKSNITHLVVCSTSGVDMPGADYQLIRLLGLKSSVKRVMLY
HQGCFAGGTVLRIAKDLAENNKDARVLVVCSEITVVTFRGTDDIHFDNLVGQALFADGAAALIVGADPIQDVERPLFQMI
SAAQLILPDSEGAIEGHLREVGLTFHLLNQVPTIISKNIEKSLEEAFHPLGISDWNSLFWIAHPGGPAILDAFEAKLKLK
PEKLRATRHVLSEYGNMSSACVFFIMDEMRKRSIKEGKETTGEGLDWGVLYGFGPGLTMETVVLKSVAI
>egu:105036921  chalcone synthase-like
MASIQSIRKAQRADGPATIMAIGTANPPHAVDQSTYPDFYFRITKNEHKLELKEKFKRICEKSMIKKRYMYLTEDVLKQN
PNMCAYMASSLDARQDILVEEVPKLGKEAAVKAIKEWGRPKSNITHLVVCSTSGVDMPGADYQLIRLLGLNPSVKRVMLY
HQGCFAGGTVLRIAKDLAENNKGARVLVVCSEITVVTFRGTDDIHFDNLVGQALFADGAAALIVGADPMQGVERPLFEMA
SAAQLILPDSEGAIEGHLREVGLTFHLLNQVPTIISKNIEKSLEEAFQQLGISDWNSLFWIAHPGGPAILDAIESKLKLK
PEKLRATRHVLSEYGNMSSACVFFIMDEMRKWSAEEKKGTTGEGLDWGVLYGFGPGLTMETVVLKSVAI
>dosa:Os04t0103900-01  Os04g0103900; Similar to Chalcone synthase.
MGSQEYIKQGGQQLVAAILGIGTAVPPYVLPQSSFPDYYFDISNSNHLLDLKAKFADICEKTMIDKRHVHMSDEFLRSNP
SVAAYNSPSINVRQNLTDVTVPQLGAAAARLAIADWGRPACEITHLVMCTTVSGCMPGADFEVVKLLGLPLTTKRCMMYH
IGCHGGGTALRLAKDLAENNPGGRVLVVCSEVVSMVFRGPCESHMGNLVGQALFGDAAGAVVVGADPVEANSERTLFEMV
SAWQDIIPETEEMVVAKLREEGLVYNLHRDVAARVAASMESLVKKAMVEKDWNEEVFWLVHPGGRDILDRVVLTLGLRDD
KVAVCREVMRQHGNTLSSCVIMAMEEMRRRSAERGLSTAGEGLEWGLLFGFGPGLTVETILLRAPPCNQAQAV
>osa:4334901  chalcone synthase
MGSQEYIKQGGQQLVAAILGIGTAVPPYVLPQSSFPDYYFDISNSNHLLDLKAKFADICEKTMIDKRHVHMSDEFLRSNP
SVAAYNSPSINVRQNLTDVTVPQLGAAAARLAIADWGRPACEITHLVMCTTVSGCMPGADFEVVKLLGLPLTTKRCMMYH
IGCHGGGTALRLAKDLAENNPGGRVLVVCSEVVSMVFRGPCESHMGNLVGQALFGDAAGAVVVGADPVEANSERTLFEMV
SAWQDIIPETEEMVVAKLREEGLVYNLHRDVAARVAASMESLVKKAMVEKDWNEEVFWLVHPGGRDILDRVVLTLGLRDD
KVAVCREVMRQHGNTLSSCVIMAMEEMRRRSAERGLSTAGEGLEWGLLFGFGPGLTVETILLRAPPCNQAQAV
>sbi:SORBI_05g008850  SORBIDRAFT_05g008850, Sb05g008850; hypothetical protein
MDHGWDKDDTHCTGRRRATILGLGVAVPEHVWLQKSFPDYYFEITNCNHMMNLKDTFKNICEKTMIEKRHVYMSDDLLRR
NPCITAYKAPSLDLRQELANATVPELGSAAARAAIQDWGRQASDVTHLVFCTTVSGCMPGADFELVKLLGLPLSTKRFML
YQAGCHGGGIALRLAKDLAENNPGARVLVVCSEVITMAMRGPSETHMGNLVGQAIFGDAAGAAIVGAVAGDDLMAGEERP
LFEMVSASQDIIPGTEEAVVSKLYEEGIVYTLHRDVALHISSNIERLVKAALDRVGVAKDWNDEVFWVVHPGGRDILDRV
QTKLGLRTEKLEASREVMRQHGNTLSSCVILVMEAMRRRSAERAWRTPGEGLEWGLLFGFGPGLTVETIVLRALPYDCQA
AV
>sbi:SORBI_05g010090  SORBIDRAFT_05g010090, Sb05g010090; hypothetical protein
MVDLKAKFANICEKTMIEKRHFYMSDEMLRESPSITAYSSPSLTRRQELADAGVPELGVAAAGRAMSDWGKQASDITHLV
ASTSSSGCMPGADCELARLLGLKPSTKRFMLYQTGCHGGCTALRLSKDLAENNPGARVLVVCSEVCTLSLRGPSASHMGD
LVGQAILGDAAGAVVVGCSPTAEEHAMFELVMACQETVAGTEEALVSKLREEGIVYTLDRDIPRHVSGSVERLVELMLQE
ATVVPVPDLNDEVFWVVHPGGRGILDRIESKLGLGEKKLAASRAVMRQYGNTRCSSVILVLEEMRRMSEQLGLSTAGEGL
DWGLLVGYGPGITVEAILLRALPNKLKP
>sita:101785337  chalcone synthase 2-like
MGSLMAPDASHPIGCPHEGGRATIMGIGTAVPSHEFQQKSFSDYYFEITSSNHMVDLKAKFANICEKTMIEKRHFYMSNE
MLRDSPSITAYSSPSLTLRQELADVGVPELGAKAARLAISDWGKQASDITHLVASTSSSGCMPGADCELARLLGLKPSTK
RFMLYQTGCHGGCTALGLSKDLAENNPGARVLVVCSEVCTLSLRGPSESHTGDLVGQAILGDAAGAVVVGSRPAADEHAM
FELVLTCQETVPGTEEALVSKLREEGILYNLHRDIPLHVSSSTERLVKLMLQETLVPTLDLNDEVFWVVHPGGRGILDRI
ASKLGLREEKLAASRAVMRQYGNTRCSSVILVMEEMRRRSEELDRHTAGEGLDWGLLVGYGPGITVEAILLFALPDKAVN
KLSVT
>dosa:Os01t0602600-00  Os01g0602600; Similar to OSIGBa0148I18.6 protein.
SRSVTCTRPTTCCAAYNSTSLTLRQELANHGVPRLGAEAARAAIADWGGRASDITHLVFVTSTSGCLPGADFELLGLLGL
PPSTKRAMVYQAGCYGGGTALRLAKDLAENSPGARVLVVCSEVIALVLRGPSESHVGNLVGQAIFGDAAGAVVVGSCPAA
AAGERAMFEIVSASQEVVPGTRDAVVSELREEGIVFTLHRDVPRQIGDSIGRLVERALLAQQQPANAAIGAADAAAPDLN
GMFWVVHAGGREILDRMESKLGLGKEKLEASRAVMAQYGNTRSSCVVLVMEEMRRRSEERGLRTAGEGLDMGMLVGFGPG
LTVETIVLRALPIN
>dosa:Os11t0566800-01  Os11g0566800; Similar to Bibenzyl synthase (EC 2.3.1.-).
MGSSGAPELTHEMSSNPCAGGRATILGIGTAVPVHVYEQKSFPDYYFEITDSNHLVDLKAKFANICEKTSTEKRHMYISD
EWLRANPSVTAYMSTSLNVRQQVAEEGIPRLGAEAARKAIDDWGKPASSITHIVFATTSTGCLPSADVVLIKLLGLPLST
KRVMLYQAGCFGGTTALRVAKDIAESNHGARVLVVTSEVMSLVIRGPSESHIGNLVGQAVFGDAAGAVVVGCCPTADERR
PVFELVRASQDVIPGTDDAVVVKVRQEGVVITMHRDVPLHVSNAIGGVVKSTFHEIDMKITSYNEAFWLLHAGGRGIVDG
VEERLGLGGEKLAATREVMRQYGNTRSSTIFLAMEEMKRRSEERGMATAGEGLEWGMLIAFGPGLTLETMLLRAVPRNS
>osa:4350740  chalcone synthase
MGSSGAPELTHEMSSNPCAGGRATILGIGTAVPVHVYEQKSFPDYYFEITDSNHLVDLKAKFANICEKTSTEKRHMYISD
EWLRANPSVTAYMSTSLNVRQQVAEEGIPRLGAEAARKAIDDWGKPASSITHIVFATTSTGCLPSADVVLIKLLGLPLST
KRVMLYQAGCFGGTTALRVAKDIAESNHGARVLVVTSEVMSLVIRGPSESHIGNLVGQAVFGDAAGAVVVGCCPTADERR
PVFELVRASQDVIPGTDDAVVVKVRQEGVVITMHRDVPLHVSNAIGGVVKSTFHEIDMKITSYNEAFWLLHAGGRGIVDG
VEERLGLGGEKLAATREVMRQYGNTRSSTIFLAMEEMKRRSEERGMATAGEGLEWGMLIAFGPGLTLETMLLRAVPRNS
>obr:102700100  chalcone synthase-like
MGSSGAPELTAQEMSNIACGGRSRRATILGIGTAVPAHVYEQKSFPDYYFEITNSNHLVDLKAKFASICEKTSTEKRHMY
ISDEWLRANPSVTAYMSTSLNVRQQVAEEGIPRLGAEAARNAISDWGKPASGITHVVFATTSTGCLPSADCVLIKLLGLP
PTTKRVMLYQAGCFGGTTALRVSKDIAENNPGARVLVVTSEVMSLVLRGPSESHIGNLVGQAVFGDAAGAVVVGCCPAAD
ERPMFELVRASQDVIPGTEDAVVVKVRQEGVVITMHRDVPLHVSNSVGAIVKSALQEIMPAPAPEMKSDDMFWLLHAGGR
GIVDGVEKRLALREEKLAATREVMRQYGNTRSSTVFLAMEEMRRRSDEQGMATAGEGLEWGMLIAFGPGLTLETMLLRAL
PIVNHANM
>egu:105044627  chalcone synthase 3-like
MSGLSRDMNPSLERSVGRAAVLGIGTANPPHVVEQSTFPDYYFKITNSEHMAHLKEKFTRICEKSKIAKRYTVLTDEFLV
ANPTLTSFNAPSLDTRQQLLDVEVPRLGAEAATRAIKDWGRPMSDLTHLIFCNSYGASIPGADYELVKLLGLPLSTRRVM
LYQQCCYAGGTVIRLAKDLAENNRDARVLVVCCELNTVGIRGPCQSHLEDLVSQALFGDGAGALIIGADPRAGVERSIFE
IVRTSQNIIAGSEGALVAKLREVGLVGRLKPEIPMHLSCSIEKLASEALNPVGIADWNEAFWVMHPGGRAILDELEKKLG
LGEEKLAATREVLRDYGNMSSTSVLFVMEVMRRRSEERGLATAGEGLEWGVLLGFGPGLTMETVVLRCP
>ppp:PHYPADRAFT_149180  hypothetical protein
MHAPIPRGQPRAEGPACVLGIGTAVPPTEFLQSEYPDFFFNITNTSEKEALHAKFKRICDKSGIRKRHMFLTEEVLKANP
SMCTYMEPSLNVRHDIVVVQVPKLAAEAAQKAIKEWGGRKSDITHIVFATTSGVNMPGADHALAKLLGLKPTVKRVMMYQ
TGCFGGASVLRVAKDLAENNKGARVLAVCSEVTAVTYRAPSENHLDGLVGSALFGDGAGVYVVGSDPKPEAEKALFEVHW
AGESILPESDGAIDGHLTEAGLIFHLMKDVPGLISKNIEKFLNEARKCVGSPEWNEMFWAVHPGGPAILDQVEAKLKLTK
DKMQGSRDILSEYGNMSSSSVLFVLDQIRQRSVKMGASTLGEGSDFGFFIGFGPGLTLEVLVLRAAANV
>ppp:PHYPADRAFT_149682  hypothetical protein
MHAPIPRGQPRAEGPACVLGIGTAVPPTEFLQSEYPDFFFNITNTSEKEALHAKFKRICDKSGIRKRHMFLTEEVLKANP
SMCTYMEPSLNVRHDIVVVQVPKLAAEAAQKAIKEWGGRKSDITHIVFATTSGVNMPGADHALAKLLGLKPTVKRVMMYQ
TGCFGGASVLRVAKDLAENNKGARVLAVCSEVTAVTYRAPSENHLDGLVGSALFGDGAGVYVVGSDPKPEAEKALFEVHW
AGESILPESDGAIDGHLTEAGLIFHLMKDVPGLISKNIEKFLNEARKCVGSPEWNEMFWAVHPGGPAILDQVEAKLKLTK
DKMQGSRDILSEYGNMSSSSVLFVLDQIRQRSVKMGASTLGEGSDFGFFIGFGPGLTLEVLVLRAAANV
>ppp:PHYPADRAFT_149692  hypothetical protein
MHAPIPRGQPRAEGPACVLGIGTAVPPTEFLQSEYPDFFFNITNTSEKEALHAKFKRICDKSGIRKRHMFLTEEVLKANP
SMCTYMEPSLNVRHDIVVVQVPKLAAEAAQKAIKEWGGRKSDITHIVFATTSGVNMPGADHALAKLLGLKPTVKRVMMYQ
TGCFGGASVLRVAKDLAENNKGARVLAVCSEVTAVTYRAPSENHLDGLVGSALFGDGAGVYVVGSDPKPEAEKALFEVHW
AGESILPESDGAIDGHLTEAGLIFHLMKDVPGLISKNIEKFLNEARKCVGSPEWNEMFWAVHPGGPAILDQVEAKLKLTK
DKMQGSRDILSEYGNMSSSSVLFVLDQIRQRSVKMGASTLGEGSDFGFFIGFGPGLTLEVLVLRAAANV
>ppp:PHYPADRAFT_152430  hypothetical protein
MHAPIPRGQPRAEGPACVLGIGTAVPPTEFLQSEYPDFFFNITNTSEKEALKAKFKRICDKSGIRKRHMFLTEEVLKANP
GICTYMEPSLNVRHDIVVVQVPKLAAEAAQKAIKEWGGRKSDITHIVFATTSGVNMPGADHALAKLLGLKPTVKRVMMYQ
TGCFGGASVLRVAKDLAENNKGARVLAVCSEVTAVTYRAPSENHLDGLVGSALFGDGAGVYVVGSDPKPEAEKALFEVHW
AGESILPESDGAIDGHLTEAGLIFHLMKDVPGLISKNIEKFLNEARKCVGSPEWNEMFWAVHPGGPAILDQVEAKLKLTK
DKMQGSRDILSEYGNMSSSSVLFVLDQIRQRSVKMGASTLGEGSDFGFFIGFGPGLTLEVLVLRAAANV
>ppp:PHYPADRAFT_98737  hypothetical protein
MHAPIPRGQPRAEGPACVLGIGTAVPPTEFLQSEYPDFFFNITNTSEKEALKAKFKRICDKSGIRKRHMFLTEEVLKANP
GICTYMEPSLNVRHDIVVVQVPKLAAEAAQKAIKEWGGRKSDITHIVFATTSGVNMPGADHALAKLLGLKPTVKRVMMYQ
TGCFGGASVLRVAKDLAENNKGARVLAVCSEVTAVTYRAPSENHLDGLVGSALFGDGAGVYVVGSDPKPEAEKALFEVHW
AGESILPESDGAIDGHLTEAGLIFHLMKDVPGLISKNIEKFLNEARKCVGSPEWNEMFWAVHPGGPAILDQVEAKLKLTK
DKMQGSRDILSEYGNMSSSSVLFVLDQIRQRSVKMGASTLGEGSDFGFFIGFGPGLTLEVLVLRAAANV
>ppp:PHYPADRAFT_122336  hypothetical protein
MAPAGEVEAEVRATRAVLPRGQPRAEGPACVLGIGTAVPPTEFLQSDYPDFFFNITNTSDQEALKAKFKRICDKSGIRKR
HMFLTEEVLKANPGICTYMEPSLNVRHDIVVVQVPKLAAEAAQKAIKEWGGRKSDITHIVFATTSGVNMPGADHALAKLL
GLKPTVKRVMMYQTGCFGGASVLRVAKDLAENNKGARVLAVCSEVTAVTYRAPSENHLDGLVGSALFGDGAGVYVVGSDP
KPQAEKALFEVHWAGESILPESDGAIDGHLTEAGLIFHLMKDVPGLISKNIEKFLNEARKCVGSPQWNDMFWAVHPGGPA
ILDQVEAKLKLSKDKMQGSRDVLSEFGNMSSSSVLFVLDQIRHRSLEMRSSTLGEGSEFGFFIGFGPGLTLEVLVLRAAV
NV
>ppp:PHYPADRAFT_63283  hypothetical protein
MAPPSGESISASAEEPIALSVLPRGQPRAEGPASVLGIGTAVPPTEFLQSEYPDFFFEVTKCSEKEALKAKFKRICDKSG
IRKRYLFLTKEVLEANPGIATYMEPSLNVRHDIVVVQVPKLAAEAAVKAIKEWGGRKSEITHIVFATTSGVNMPGADHAM
AKLLGLKPTVKRVMLYQTGCFGGATVLRVAKDLAENNKNARVLAVCSEVTAVTYRAPNENHLDGLVGSALFGDGAAVFVV
GADPKPEEKPLFEVHWAGETILPESDGAIDGHLTEAGLIFHLMKDVPGLISKNIEKFLSEARKCVGSPDWNDMFWAVHPG
GPAILDQVEAKLKLSKDKMQGSRDVLSEFGNMSSSSVLFVLDQIRQRSMKMGASTTGEGNDFGFFIGFGPGLTLEVLVLR
SMPIV
>ppp:PHYPADRAFT_101257  hypothetical protein
MAPSGEVDVQGAATRSALPRGQPRAEGPACVLGVGTAVPPAEFLQSEYPDFFFNITNCGEKDALKAKFKRICDKSGIRKR
HMFLTEEVLKANPGICTYMEPSLNVRHDIVVVQVPKLAAEAAQRAIKEWGGRKSDITHIVFATTSGVNMPGADHALAKLL
GLKPTVKRVMMYQTGCFGGASVLRVAKDLAENNKGARVLAVASEVTAVTYRAPSENHLDGLVGSALFGDGAGVYVVGSDP
KPEVEKALFEVHWAGETILPESDGAIDGHLTEAGLIFHLMKDVPGLISKNIEKFLNEARKCVGSPDWNEMFWAVHPGGPA
ILDQVEAKLKLTKDKMQGSRDILSEYGNMSSASVLFVLDQIRQRSVKMGASTLGEGSEFGFFIGFGPGLTLEVLVLRAAA
TV
>ppp:PHYPADRAFT_101260  hypothetical protein
MAPSGEVDVQGAATRSALPRGQPRAEGPACVLGVGTAVPPAEFLQSEYPDFFFNITNCGEKDALKAKFKRICDKSGIRKR
HMFLTEEVLKANPGICTYMEPSLNVRHDIVVVQVPKLAAEAAQRAIKEWGGRKSDITHIVFATTSGVNMPGADHALAKLL
GLKPTVKRVMMYQTGCFGGASVLRVAKDLAENNKGARVLAVASEVTAVTYRAPSENHLDGLVGSALFGDGAGVYVVGSDP
KPEVEKALFEVHWAGETILPESDGAIDGHLTEAGLIFHLMKDVPGLISKNIEKFLNEARKCVGSPDWNEMFWAVHPGGPA
ILDQVEAKLKLTKDKMQGSRDILSEYGNMSSASVLFVLDQIRQRSVKMGASTLGEGSEFGFFIGFGPGLTLEVLVLRAAA
TV
>ppp:PHYPADRAFT_110814  hypothetical protein
MAPSGEVDVQGAATRSALPRGQPRAEGPACVLGVGTAVPPAEFLQSEYPDFFFNITNCGEKDALKAKFKRICDKSGIRKR
HMFLTEEVLKANPGICTYMEPSLNVRHDIVVVQVPKLAAEAAQRAIKEWGGRKSDITHIVFATTSGVNMPGADHALAKLL
GLKPTVKRVMMYQTGCFGGASVLRVAKDLAENNKGARVLAVASEVTAVTYRAPSENHLDGLVGSALFGDGAGVYVVGSDP
KPEVEKALFEVHWAGETILPESDGAIDGHLTEAGLIFHLMKDVPGLISKNIEKFLNEARKCVGSPDWNEMFWAVHPGGPA
ILDQVEAKLKLTKDKMQGSRDILSEYGNMSSASVLFVLDQIRQRSVKMGASTLGEGSEFGFFIGFGPGLTLEVLVLRAAA
TV
>ppp:PHYPADRAFT_155379  hypothetical protein
MAPSGEVDVQGAATRSALPRGQPRAEGPACVLGVGTAVPPAEFLQSEYPDFFFNITNCGRPNSSASVSDKSGIRKRHMFL
TEEVLKANPGICTYMEPSLNVRHDIVVVQVPKLAAEAAQRAIKEWGGRKSDITHIVFATTSGVNMPGADHALAKLLGLKP
TVKRVMMYQTGCFGGASVLRVAKDLAENNKGARVLAVASEVTAVTYRAPSENHLDGLVGSALFGDGAGVYVVGSDPKPEV
EKALFEVHWAGETILPESDGAIDGHLTEAGLIFHLMKDVPGLISKNIEKFLNEARKCVGSPDWNEMFWAVHPGGPAILDQ
VEAKLKLTKDKMQGSRDILSEYGNMSSASVLFVLDQIRQRSVKMGASTLGEGSEFGFFIGFGPGLTLEVLVLRAAATV
>ppp:PHYPADRAFT_100508  hypothetical protein
MASAGDVTRTALPRGQPRAEGPACVLGIGTAVPPAEFLQSEYPEFFFNITNCGEKEALKAKFKRICDKSGIRKRHMFLTE
EVLKANPGICTYMEPSLNVRHDIVVVQVPKLAAEAAQKAIKEWGGRKSDITHIVFATTSGVNMPGADHALAKLLGLKPTV
KRVMMYQTGCFGGASVLRVAKDLAENNKGARVLAVASEVTAVTYRAPSENHLDGLVGSALFGDGAGVYVVGSDPKPEVEK
PLFEVHWAGETILPESDGAIDGHLTEAGLIFHLMKDVPGLISKNIEKFLNEARKPVGSPAWNEMFWAVHPGGPAILDQVE
AKLKLTKDKMQGSRDILSEFGNMSSASVLFVLDQIRHRSVKMGASTLGEGSEFGFFIGFGPGLTLEVLVLRAAPNSA
>ppp:PHYPADRAFT_104998  hypothetical protein
MASAGDVTRVALPRGQPRAEGPACVLGIGTAVPPAEFLQSEYPDFFFNITNCGEKEALKAKFKRICDKSGIRKRHMFLTE
EVLKANPGICTYMEPSLNVRHDIVVVQVPKLAAEAAQKAIKEWGGRKSDITHIVFATTSGVNMPGADHALAKLLGLKPTV
KRVMMYQTGCFGGASVLRVAKDLAENNKGARVLAVASEVTAVTYRAPSENHLDGLVGSALFGDGAGVYVVGSDPKPEVEK
PLFEVHWAGETILPESDGAIDGHLTEAGLIFHLMKDVPGLISKNIEKFLNEARKPVGSPAWNEMFWAVHPGGPAILDQVE
AKLKLTKDKMQGSRDILSEFGNMSSASVLFVLDQIRHRSVKMGASTLGEGSEFGFFIGFGPGLTLEVLVLRAAPNSA
>ppp:PHYPADRAFT_201011  hypothetical protein
MASAGDVTRTALPRGQPRAEGPACVLGIGTAVPPAEFLQSEYPEFFFNITNCGEKEALKAKFKRICDKSGIRKRHMFLTE
EVLKANPGICTYMEPSLNVRHDIVVVQVPKLAAEAAQKAIKEWGGRKSDITHIVFATTSGVNMPGADHALAKLLGLKPTV
KRVMMYQTGCFGGASVLRVAKDLAENNKGARVLAVASEVTAVTYRAPSENHLDGLVGSALFGDGAGVYVVGSDPKPEVEK
PLFEVHWAGETILPESDGAIDGHLTEAGLIFHLMKDVPGLISKNIEKFLNEARKPVGSPAWNEMFWAVHPGGPAILDQVE
AKLKLTKDKMQGSRDILSEFGNMSSASVLFVLDQIRHRSVKMGASTLGEGSEFGFFIGFGPGLTLEVLVLRAAPNSA
>ppp:PHYPADRAFT_118540  hypothetical protein
MASYVERGAVTNGHGHKVLQQPHPRLVPLPDGPTCVFAIGTACPPTTIEQKTYPEKLFEMCGVGDNKPLLQKLKYMCDTS
CIEKRHAFVTEEVVKEYPEFASYSDKSLTTRLNMANKVVPEIAVEAAMNAVQEWGRPLSDITHMVVATTSTLSIPGTDFV
IARKLGLKPSVQRIFMNQVGCWGGGAVMRVGRILAESAKDARVLVIAAEANTIMNFRKPTEETFYKVDYFLAHVTLGDGA
AALILGADPKLNHERPLYEMYWSSQTAIEGSAEAIVGTFSDAGLVQSLQKNVVPDILGKHLKGLVSEGMELIGSPSPTDM
FWVVHPGAYRILEVVSETMDIKKEKLQPSWDILRDFGNISSPTCLFVLDEMRKYSKRTGAATTGEGCEWGFLVGLGPGFN
VELTLLLSVPF
>ppp:PHYPADRAFT_56017  hypothetical protein
MNKGRSAEGPAVILSIGTAVPPYVHEMGSYADYYFDETNCNHKPELKAKFKRICDKMHISKRHMVVRKELLAQYPSLGTY
LNNSLEDRHKVCMEWVPKLAVEAAENAIKEWGGSLSQITHIVMATTSVVNMPGVDLLVAKALGLSPKLRRVMMYQTGCWG
GAAIIRVAKDIAENNKGARVLVVASECTATFFRAPSEEYLDGLVGQALFGDGAGALVIGADPNPDTERTLYEIQWSGEMV
VPDSEGAIDGHMMEAGMYYHLKPDIPKLVSRSIEEFVSDATAQAGNADVNDLFWAVHPGGVAILNQIENQLMLSPEKLLA
SREILADYGNMASACVLFVLDQVRNCSIKAKASTTGEGRDFGSLIGIGPGLTMECCVLKSVPLDN
>smo:SELMODRAFT_230473  hypothetical protein
MARKPNGVANVLAIGTAVPPTSFPQSSYPEYFFRATKSTDKPEMMQKFQRICDRSGIKKRHFYLTSEILEKNPEICSYMG
ASLDARQEIGVREVPKLAKEAASAAITEWGQPKSAITHLVLGTTSSIDMPGADFQLLKLLGLRPSVKRVMIYQQGCFAGG
TVLRIAKDLAENNENARVLVACSEITAVTFRAPSDKHLDGLVGSALFGDGAAALIVGADPRPGIEKPLFEIHSAIQTVLP
ESDGAILGHLRECGLVFHLLKDVPGIIAKNLGKVLGGMLDRAGVASYNDLFWVVHPGGPAILDQMVARLQLDEEKMRATR
QVLADFGNMSSSSVLFVLEEMRKGSARAGMRSTGEGCDWGIMLCFGPGLTVEALLLKSTPV
>smo:SELMODRAFT_403771  hypothetical protein
MARKPNGVANVLAIGTAVPPTSFPQSSYPEYFFRATKSTDKPEMMQKFQRICDRSGIKKRHFYLTSEILEKNPEICSYMG
ASLDARQEIGVREVPMLAKEAASAAIAEWGQPKSAITHLVLGTTSSIDMPGADFQLLKLLGLRPSVKRVMIYQQGCFAGG
TVLRIAKDLAENNENARVLVACSEITAVTFRAPSDKHLDGLVGSALFGDGAAALIVGADPRPGIEKPLFEIHSAIQTVLP
ESDGAILGHLRECGLVFHLLKDVPGIIAKNLGKVLGGMLDRAGVASYNDLFWVVHPGGPAILDQMVARLQLDEEKMRATR
QVLADFGNMSSSSVLFVLEEMRKGSTRAGMRSTGEGCDWGIMLCFGPGLTVEALLLKSTAV
>smo:SELMODRAFT_270496  hypothetical protein
MTIQDFQSSGKATVLAVGTAVPPKEFDQSTYPDFFFNVTNCNEKVELKGKFQRICDRSGIKKRHFYLDEEILKANPGMCT
YMEASLDVRQDIAVREVPKLAKEAALKAIKEWGQPKSRITHLVFGTTSGVDMPGADFQLLKLLGLRPNVKRVMLYQQGCF
AGATVTRVAKDLAENNPGARVLVACSEVTAVTFRAPSETHLDGLVGSALFGDGAAALIIGSSPTPVEKPLFEVHWSGQCV
LPDSDGAILGHLREAGLVFHLLKDVPGIISKNIEKLLAEPLDYVKSVDEASPAYTDLFWVVHPGGPAILDQVEAKLKLDK
DRMQATRDVLAQYGNMSSASVLFVLDQMRKRSVELNKDTTGDGLKWGVMLGFGPGLTVETLLLKSI
>smo:SELMODRAFT_271225  hypothetical protein
MTIQDFQSSGKATVLAVGTAVPPKEFDQSTYPDFYFNVTNCNDKVELKGKFQRICDRSGIKKRHFYLDEEILKANPGMCT
YMGASLDVRQNIAVREVPKLAKEAALKAIKEWGQPKSKITHLVFGTTSGVDMPGADFQLLKLLGLRPNVKRIMLYQQGCS
AGATVTRVAKDLAENNPGARVLVACSEVTAVTFRAPSETHLDGLVGAALFGDGAAALIIGSNPTPVEKPLFEVHWSGQCV
LPDSDGAILGHLREAGLVFHLLKDVPGIISKNIEKLLAEPLDYVKSVDEASPAYTDLFWVVHPGGPAILDQVEAKLKLDK
DRMQATRDVLAQYGNMSSASVLFVLDQMRKRSVELNKDTTGDGLKWGVMLGFGPGLTVEALLLKSI
>smo:SELMODRAFT_233950  hypothetical protein
MIEKEDVNHCVATILAIGTATPEEFVLQSEYPDFFFRITESENLVELKEKFKRICDKSGIQKRHLHLTESILAGNPELCK
DSSETSSLLARQSIANAEVAALGARAAKKALQEGGHSAAEITHLIVATSNGIRMPGPDLAIAKILGLRHDVRRLMLNQVG
CYAGGTALRIAKEMAESGGISTRVLIVCSEVGAFTFRPPNEKHPDRLVGSAIVGDGAASLVVGCRDPKLNSSPGQLLELH
WAGQFFVPDSEDDLTATLSEQGLIYFLSKHVPALISSSVCELLPSALAASSKTRDLAPNDLFWAIHPGGRAILDQIETKL
GLRSDKLRVTRETLASYGNMSSPTVLFVLEEIVRQSSRSGEWGVLLSFGPGLTIEIQLLRRC
>obr:102700556  bisdemethoxycurcumin synthase-like
MPGAAAAAAAAVGGSRRCTQHAEGHAAVLAIGTANPANIVLQADFADHHFGLSNCDHLTELKDKMKRICHKSAIEKRYFH
LDDELLRAHPEFIDKNLPSLDARVGIVATEVPKLAESAARKAITEWGRSANDITHLIFSTYSGCCAPSADLQLASLLGLH
PSVSRTILNLHGCSGGGRALQLAKELAENNQSSRILVACSELTLICFSGPDQSNIVSHGLFGDGASAVIVGAGPLDSSER
PLFEMVAASQTTIPGTGHAFGMQVASGGIDFHLSIQVPMLITQNIQQCLLDAFHSIGKVDPNWNDLFWAVHPGGRAILDN
IEGVLKLQPWKLDASRHVLSEYGNMSGATIAFVLDELRRRLDKEENKKHDPEWGIMLAFGPGITIETMVLRAPVPCGLKE
N
>obr:102715335  bisdemethoxycurcumin synthase-like
MPGAATNSSVVDMRLCRQRAEGHAAVLAIGTANPANIVPQDEFADYYFGLTNSDHLTDLKDKMKRICHKSNIEKRYIHLD
GKIINAHPEIINKDLPSLDARVDIVSTEVPKLAESAARKAIAEWGRPATDITHLIFTTYSGCGAPSADLKLASLLGLRSS
VSRTILNLHGCSGGGRALQLAKEIAENNRDARVLVACSELTLICFSPPDESKVVGHGLFGDGAGVVIVGAGPFALGERPL
FEMVAASQTTIPGTEHALGMQTKSNGIDFHLSIEVPKLIKENIHQSLLNAFQSVGNMDPNWNDIFWAVHPGGRAILDNIE
SKLELEPCKLDASRHVLSEYGNMSGATIAFVLDELRHRREKEQGGQPQPEWGVMLAFGPGITIEAMVLRNPVLRNLN
>dosa:Os05t0212900-00  Os05g0212900; Similar to Chalcone synthase J (EC 2.3.1.74) (Naringenin-chalcone synthase J).
MPGAAAAAVVDSRLCTQHAEGPAAVLAIGTANPANIVYQDGFADYYFGLTKSEHLIELKDKMKRICHRSGIEKRYIHLDD
KLICEHPEIIDKHMPSLETRVDIVSTEVPKLAESATRKAIAEWGRPAIDITHLIFSTYSGCSAPSADLKLASLLGLNPSV
SRTILSLHGCSGGGRALQLAKELTENNRDARVLVACAELTLICFSNPDESKIVGHGLFGDGAGAIIVGAGPLVDEERPLF
EMVLASQTTIPSTEHALGMQTTASGIDFHLSIQVPTLIKDNIRQCLLDTFRSVGNMDPNWNDLFWAVHPGGRAILDNIEG
ELQLQPAKLAASRHVLNEYGNMSGTTIAFVLDDLRRRREKEGDQHQQLEWGVMLAFGPGITIEAMVLRNPLS
>osa:4338103  bisdemethoxycurcumin synthase-like
MPGAAAAAVVDSRLCTQHAEGPAAVLAIGTANPANIVYQDGFADYYFGLTKSEHLIELKDKMKRICHRSGIEKRYIHLDD
KLICEHPEIIDKHMPSLETRVDIVSTEVPKLAESATRKAIAEWGRPAIDITHLIFSTYSGCSAPSADLKLASLLGLNPSV
SRTILSLHGCSGGGRALQLAKELTENNRDARVLVACAELTLICFSNPDESKIVGHGLFGDGAGAIIVGAGPLVDEERPLF
EMVLASQTTIPSTEHALGMQTTASGIDFHLSIQVPTLIKDNIRQCLLDTFRSVGNMDPNWNDLFWAVHPGGRAILDNIEG
ELQLQPAKLAASRHVLNEYGNMSGTTIAFVLDDLRRRREKEGDQHQQLEWGVMLAFGPGITIEAMVLRNPLS
>dosa:Os05t0213100-00  Os05g0213100; Similar to Chalcone and stilbene synthases, N-terminal domain containing protein.
MPGAATAAVVDSRQCKQHAEGPAAVLAIGTANPTNIVYQDGFADYYFGLTKSEHLTELKDKMKRICKHIDPSTSIVALFI
IIISYFLSCYGKCLHNILYFCHRSGIEKRYIHLDEKLIREHPEIIDKHMPSLENRVDIVTTEIPKLAESAARKAIAEWGR
PATDITHLIFSTYSGCSAPSADLKLASLLGLNPSVSRTILSLHGCSGGGRALQLAKELAENNRDARVLIACAELTLICFS
NPDESKIVGHGLFGDGAGAIIVGADPLVDGERPLFEMVLASQTTIPGTEHALGMQTTCSGIDFHLSIQVPMLIKDNIRQC
LLDTFRSVGNMNPNWNDLFWAVHPGGRAILDNIEGELQLQPTKLAASRHVLSEYGNMSGTTIAFVLDDLRRRQEKEGDEH
EQPEWGVMLAFGPGITIEAMVLRNPLS
>osa:107276873  bisdemethoxycurcumin synthase-like
MPGAATAAVVDSRQCKQHAEGPAAVLAIGTANPTNIVYQDGFADYYFGLTKSEHLTELKDKMKRICHRSGIEKRYIHLDE
KLIREHPEIIDKHMPSLENRVDIVTTEIPKLAESAARKAIAEWGRPATDITHLIFSTYSGCSAPSADLKLASLLGLNPSV
SRTILSLHGCSGGGRALQLAKELAENNRDARVLIACAELTLICFSNPDESKIVGHGLFGDGAGAIIVGADPLVDGERPLF
EMVLASQTTIPGTEHALGMQTTCSGIDFHLSIQVPMLIKDNIRQCLLDTFRSVGNMNPNWNDLFWAVHPGGRAILDNIEG
ELQLQPTKLAASRHVLSEYGNMSGTTIAFVLDDLRRRQEKEGDEHEQPEWGVMLAFGPGITIEAMVLRNPLS
>osa:107276120  bisdemethoxycurcumin synthase-like
MPGTATAAVVDSRPCTQHAEGPAAVLAIGTANPTNIVYQDGFTDYYFGLTESEHLTELKDKMKRICHRSGIEKRYIHLDE
KLIREHPEIIDKHMPSLETRVDIVTTEIPKLAESAARKAIAEWGRPAIDITHLIFSTYSGCSAPSADLKLASLLGLNPSV
SRTILSLHGCSGGGRALQLAKELAENNRDARVLIACAELTLICFSNPDESKIVGHGLFGDGAGAIIVGADPLVDGERPLF
EMVLASQTTIPGTEHALGMQTTSNGIDFHLSIQVPTLIKDNIRQCLLNTFRSVGNMDPNWNDLFWAVHPGGRAILDNIEG
ELQLQPAKLAASRHVLSEYGNMSGTTIAFVLDELRCRREKEGDEHQQPEWGVMLAFGPGITIEAMVLRNPLS
>dosa:Os10t0177300-00  Os10g0177300; Similar to Chalcone and stilbene synthases, N-terminal domain containing protein.
RGAHTCPPRDHRQKPALPEARVDIASIEVPKLAESAARKAITEWGRPATDITYLIFSTYSGWRAPSADLQLATLLGLRPT
VSRTILSLHGCSGGSRALQLAKEIAENNHGARVLVALSELTLVCFSTPDESKIVGHGLFRDGAGAIIVGANPLADGERPL
FEMVAASQTMIPGTEHALGLQATDKGIDFHLSIQVLTVIKDNIHQCLLDAFQSVGNKDPNWNDLFWAVHPGGRAILDNIE
GKLQLEPGKLAASRHVLSEYGNMSGAMIAFVLDELRRRREKEEGVQQQPEWGVMLAFGPGITVEAMVLRNPFSTGIN
>dosa:Os10t0168300-00  Os10g0168300; Similar to Chalcone and stilbene synthases, N-terminal domain containing protein.
LASLLGLRHSVSRTILSLHGCSGGGRALQLAKEIAENNHGARVLVALSELTLVCFSTPNESKIVGHGLFGDGAGAIIVGA
GSLADGERPLFKMVAASQTTIPGTGHALGMQATDSGIDFHLSIQVPTLIKDNIQQTLLDTFRSVGNNNPNWNDLFWAVHP
GGRAILDNIEGKLQLQPWKLAASRQVLHDYGNMSGATIAFVLDELRRRREKEEHELQQHEWGVMLAFGPGITIEAIVMRN
PQLSGLKEN
>dosa:Os10t0167900-00  Os10g0167900; Similar to Chalcone and stilbene synthases, N-terminal domain containing protein.
MPGAATTAAVVDSRRSAQRAEGPATIIAIGTANPANIVPQDNFADYYFGLTKSEHLTELKDKMKRICKKSGIEKRYIHLD
EEIIRAHPEIIDKHQPSLEARVEIAAAEVPKLAESAARKAIAKWGRPATDITHLIFSTYSGCRAPSADLQLASLLGLRPS
VSRTILSLHGCSGGGRALQLAKELAENNRGARVLVALSELTLVCFSTPDESKIVGHGLFGDGAGAIIVGAGPFSDGECPL
FEMVAASQTMIPGTEHALGMQATSTGIDFHLSVQVPMLIKDNIQQSLLESFQSVGYTDPDWNNLFWAVHPGGRAILDNIE
GKLQLQPWKLAASRQVLREFGNMSGATIAFVLDELCHRREKDEDESQQHEWGVMLAFGPGITIETIVMRNPLARGLKQN
>osa:4348180  chalcone synthase 2
MPGAATTAAVVDSRRSAQRAEGPATIIAIGTANPANIVPQDNFADYYFGLTKSEHLTELKDKMKRICKKSGIEKRYIHLD
EEIIRAHPEIIDKHQPSLEARVEIAAAEVPKLAESAARKAIAKWGRPATDITHLIFSTYSGCRAPSADLQLASLLGLRPS
VSRTILSLHGCSGGGRALQLAKELAENNRGARVLVALSELTLVCFSTPDESKIVGHGLFGDGAGAIIVGAGPFSDGECPL
FEMVAASQTMIPGTEHALGMQATSTGIDFHLSVQVPMLIKDNIQQSLLESFQSVGYTDPDWNNLFWAVHPGGRAILDNIE
GKLQLQPWKLAASRQVLREFGNMSGATIAFVLDELCHRREKDEDESQQHEWGVMLAFGPGITIETIVMRNPLARGLKQN
>obr:102707711  bisdemethoxycurcumin synthase-like
MPGAATAAAVADSSRCTLRAEGPAAILAIGTANPAKVVPQDEFADYYFGLTKSDHLTELKDKMKRICQKSGIDKRYIHLD
GDLIHANPEIIDKYQPSLEARVNIVAIEVPKLAELATRKAITEWGRPATDITHLIFSTYSGCRAPSADLQLASLLGLRPS
VSRTILSLHGCSGGGRALQLAKEIAENNHGARVLVAMSELTLICFSTPDESKLVGHGIFGDGAGALIVGAGPLIDERPLV
EMVFATQTTIPGTDHVLGMQAKSSGVDFHLSIQVPKLIKENIHQSLLNVFQSVGNKDPNWNDFFWAVHPGGRAILDNIEG
ELQLQPWKLAASRHVLSEYGNMSGATVAFVLDELRRRWEKEEEKQQLEWGVMLAFGPGITIETMVLRNPLFHGTKEN
>obr:102721773  bisdemethoxycurcumin synthase-like
MPGAATAAAVVDSRRCTQRAEGPAAVLAIGTANPAKVVLQDEFADYYFGLTKSDHLTELKDKMKRICQKSGIEKRYIHLD
GELICANPEIIDKYQPSLEARINIVATEVPKLAESAARKAITEWGRPTTDITHLIFSTYSGCRAPSADLQLASLLGLRPS
VSRTILSLHGCSGGGRALQLAKEIAENNHGARVLVALSELTLVCFSTPDESKIVGHGLFGDGAGALIVGACPLANERPLV
EMVFAAQTTIPGTDHVLGMQAKSNGVDFHLSIQVPKLIKDNIHQNLLNIFQSVGNKDPNWNNFFWAVHPGGRAILDNIEG
ELHLQPWKLAASRQVLSEYGNMSGATIAFVLDELRHRWEKEEEQQQLEWGVMLAFGPGITIETMVLRNPLFHGRNEN
>obr:102717654  bisdemethoxycurcumin synthase-like
MRHNRGRAIYPSSSMNHTSSSISVGHAGSCHRHRRRPNIVLQDEFPDYYFGLTNSDHLTELKDKMKRICNKSGIEKRYIH
LDEKLIRAHPEIIDKNLPSLEARIDIVTAEVPKLAESAARKAIAEWGRPATDITHLIFSTYSGCRAPSADLQLASLLGLR
PSVSHTILSLHGCSGGGRALQLAKEIAENNHNARILVALSEMTLVCFSTPDESKIVGHGLFGDGAGAVIVGSSPLADSER
PLFEMIAATQTTIPGSEHVLGMQAKSSGIDFHLSIEVPTLIKDNIQECLLETFRSIGNMDPNWNDLFWAVHPGGRAILDN
IEGKLHLQPNKLAASRHVLSEYGNMSGATVAFVLDELRRRWEKKGDEPQHEWGVMLAFGPGITIEAMVMRNPLSHGIMEN
>dosa:Os10t0158400-00  Os10g0158400; Similar to Chalcone and stilbene synthases, N-terminal domain containing protein.
MPGATTAAIVDSRRGTQHSEGPATILAIGTANPENIMFQDNFADYYFGLTKSEHLTELKEKMKRICHKSGIEKRYIHLDA
ELISVHPEIIDKHLPSLETRVDIVATEVPKLAESAARKAIAEWGRPATDITHLIFSTYSGCRAPSADLQLASLLGLRPSV
SRTILSLHGCSGGGRALQLAKEIAENNRGARVLIACSELTLICFSTPDESKIIGHGLFGDGAGAVIVGADPSVDGECPLF
EMVAASQTMIPGTEHALGMQATSSGIDFHLSIQVPTLIKDNIHQCLLNAFRSVGNTDPNWNDLFWAVHPGGRAILDNIED
KLQLHPCKLAASRQVLSEYGNMSGATIAFVLDELRRRREKEQDIQQQPEWGVLLAFGPGVTIESIVLRNPLSRGLKEN
>osa:4348146  bisdemethoxycurcumin synthase-like
MPGATTAAIVDSRRGTQHSEGPATILAIGTANPENIMFQDNFADYYFGLTKSEHLTELKEKMKRICHKSGIEKRYIHLDA
ELISVHPEIIDKHLPSLETRVDIVATEVPKLAESAARKAIAEWGRPATDITHLIFSTYSGCRAPSADLQLASLLGLRPSV
SRTILSLHGCSGGGRALQLAKEIAENNRGARVLIACSELTLICFSTPDESKIIGHGLFGDGAGAVIVGADPSVDGECPLF
EMVAASQTMIPGTEHALGMQATSSGIDFHLSIQVPTLIKDNIHQCLLNAFRSVGNTDPNWNDLFWAVHPGGRAILDNIED
KLQLHPCKLAASRQVLSEYGNMSGATIAFVLDELRRRREKEQDIQQQPEWGVLLAFGPGVTIESIVLRNPLSRGLKEN
>dosa:Os10t0162856-00  Os10g0162856; Similar to Chalcone and stilbene synthases, N-terminal domain containing protein.
MPGATTAAIVDSRRCTQHSEGPATVLAIGTANPENIILQDDFADYYFGLTKSEQLTELKDKMKRICNMYKCPTICFNFLY
LTSGLLSTNQYTRGFSFCISGHKSGIEKRYIHLNAEIIRAHPEIIDKHVPSLETRVDIVATEVPKLAESAARKAIAEWGR
PATDITHLIFSTYSGCRAPSADLQLASLLGLRPSVSRTILSLHGCSGGGRALQLAKEIAENNRGARVLVACSELTLICFS
TPDESKIVGHGLFGDGAGAVIVGADPSADGEHPLFEMVAASQTMIPGTEHALGMQATSSGIDFHLSIQVPTLIKDNIHQC
LLDVFRSVGNTDPNWNDLFWAVHPGGRAILDNIEDKLQLQPWKLAASRQVLSEYGNMSGATIAFVLDELRRHREKEEDMQ
QQPEWGVLLAFGPGVTIETIVLRNPLSRGLKEN
>osa:107276706  bisdemethoxycurcumin synthase-like
MPGATTAAIVDSRRCTQHSEGPATVLAIGTANPENIILQDDFADYYFGLTKSEQLTELKDKMKRICHKSGIEKRYIHLNA
EIIRAHPEIIDKHVPSLETRVDIVATEVPKLAESAARKAIAEWGRPATDITHLIFSTYSGCRAPSADLQLASLLGLRPSV
SRTILSLHGCSGGGRALQLAKEIAENNRGARVLVACSELTLICFSTPDESKIVGHGLFGDGAGAVIVGADPSADGEHPLF
EMVAASQTMIPGTEHALGMQATSSGIDFHLSIQVPTLIKDNIHQCLLDVFRSVGNTDPNWNDLFWAVHPGGRAILDNIED
KLQLQPWKLAASRQVLSEYGNMSGATIAFVLDELRRHREKEEDMQQQPEWGVLLAFGPGVTIETIVLRNPLSRGLKEN
>sbi:SORBI_07g024260  SORBIDRAFT_07g024260, Sb07g024260; hypothetical protein
MIRAQGAAMHESRSMQHSEGPAAVLAIATANPSGTILSQDEFADQFFRIAKSDQLIGLKEKLKKICHKTGIEKRHFHLNE
EILRAHPEFLDRALPSLDARIDIVATEVPKLAESASVKAIAEWGRPATDITHLVFSTYSGYRAPSADLRLASLLGLRTSV
CRTILSLHGCYGGARALHLAKELAENNRGARVLVACSEITLVCFTGPDGSNLVGHALFGDGAGAVIVGAGPLAAGERPVF
EMVSATQTTIPETEYALGMQVSEGGLDFHLAIQVPMLLGQNVEQCLRDAFRSAAALVGDDDDGDVEVTWNDLFWAVHPGG
RPILDKIEDVLQLEPGKLEASRQVLREYGNMSGATIVFVLDELRRRRRRRREEEGDHDHQLPELGVMMAFGPGITIETMV
LRIPSDPKGN
>bdi:100835138  bisdemethoxycurcumin synthase-like
MTRANGNGTVPVRDNRRSMQHAEGPAAVLAIGTANPTSTIAQQDQFADQFFRVTNSDDLTDLKAKFERICDKTGIEKRHF
HMTEEMLLAHPEFLDRDQPSLDARIEIVATAVPKLAESAARKAIAEWGRPASDITHLIFSTYSGCRAPAADLELATLLNL
RPTVCRTILSLHGCYGGGRALHLAKELAENNRGARVLVACSEITLVCFNGPDGSNLVGHALFGDGAGAAIVGAGPFDAAS
GERPLFEMVAATQTTVPKTEHVLGMQVAGGGIDFHLAIQVPMLIGQNVEQCLRDAFRATLGDDDEDGIPCWNDLFWAVHP
GGRPILDNIDAVLKLEKGKLAASRQVLREYGNMSGATIVFVLDELRRRREKDGSGGHQLPEWGALLAFGPGITIETMVLR
CPPGLKGN
>ats:F775_17847  Chalcone synthase 8
MAMGSCGIRGGAAARRHAAMLGIGTANPTGVLVPQDVFAENLFRVTNSDHLPELKEKLKRICEKSGIEKRHFHLTEETVA
AHPELLDRELPSLDTRVDMTADAVPKLAQCAAAKAIAEWGRPAADITHLVFSTYSACQAPSADLRLAALLGLRPTVSRTM
LSLHGCYGGGRALSLAKELAENNRGARVLVACSEMTLVCFGAPDGGNIVGHALFGDGAGAVVVGAGPFLDGERRPIFEMV
SATQTTIPRTEHALGMRVSGGGIDFHLAIQVPTLVGQNVEQCLVDAFRGAIVDDDDHDGGAAPPPPSPCSGNGNGRWNDL
FWAVHPGGRPILDKIDKVLMLEAEKLAASRHVLREYGNLSGATIVFVLDELRRGRSPLPEWGALLAFGPGITIEAMVLRC
PR
>zma:103626945  GRMZM2G346095; bisdemethoxycurcumin synthase-like
MGSAPVNVCVSRRGQQAEGPAAVLAIGTANPPHCVHQDEFPDYYFRMSRSEHLTDLKVKLKRICEKSGIEKRFFHINEEI
LAAHPDFNDREKPSLQARIEMTVTEVPKLAARAAAKAIAEWGRPATDITHVVFSTYSGARSPSADLRLASLLGLRPSVCR
TTLSLHGCSGGVRALHLAKDIAENNHGARVLVVCAEVSLISYSGPTDGCVDSVLGLALFGDGAGAVILGAGPVSGSERPL
FETVCAAQTTVPMTEAAITTQFAPGGMEYRIGKQVPGIVEQTIRQCLLDVTGPLGIDVVTWNDLFWAVHCGGRAILDSVE
AALGLGSQKLAASRHVLREYGNMSSAAVVFVLEEVHRRLTSKNADGETAEWGVMVAFGPGVTVEIMVLRATTNLEEK
>ats:F775_18114  Chalcone synthase 2
MATALQEIRQAQRADGHAAVLAIGTANPATSMLQDEYTDYYFRVTKSEHLTHLKHKLKRICIEKRFMHVSEEILDAHPDL
IDRTLPTLDARIDMASAAVPKLAASAAWKAIVEWGRPATDITHLVFSTYSGGRAPSADLRLASLLGLRPTVCRTVLNLNG
CSGGGRALQIAKELAENNRGARVLVACSELTLIAFYGPQDGCLDTIVPRLLAENIERVLIDAFEPLGIVANGAAWNDLFW
AIHPGGRSILDNIEELLGLDAEKLGASRQVLRDFGNMSGATVIFVLDELRRRRAKEGETAAEWGVVMAFGPGITIETMVL
HAATNNLKEN
>ats:F775_11935  Chalcone synthase 2
MATVQQIRHAQRSDGPAAVLAIGTANPASSMLQDDYADYYFRVTNSEHHADLKDKLKRICKNSGIERRYAHLDEELLGAH
PDFSDRALPTLDARIDIASSAVPVLAASAAAKAIAEWGRPAADVTHLVFSTYSAWKAPSGDLHLASLLGLRPTVSRTILS
LNGCSGGGRALQLAKELAENNRGARARLDPILGHGIFGDGAGAVIVGADPVNCIERPLFEMVFATQTTIPETEDEITMRL
MKGGLDFHVSIRVPKLLKSNIERCLIDAFQSIGISAEWNDLFWAIHPGGRAILDHVEQLLGLGVDKLAASRRVLREYGNM
SGPTVIFVLDELRRRRARGEEVAEWGVMMAFGPGITIETMVLHAATNSLGED
>sbi:SORBI_04g022590  SORBIDRAFT_04g022590, Sb04g022590; hypothetical protein
MGSAPATAQEMRRAQRADGPAAVLGIGTANPPTCLAQDDYPDYYFRVTNSEHLTDLKGKLTRICNKSGIKQRYIHLNEDL
LAANPDFADRTRPSLDARVDIASAAVPELAAAAAAKAIAEWGRPATDITHLVFSTYSGARAPSADRRLASLLGLRPTVSR
TILNLHGCYGGGRSLQLAKELAENNRGARVLVACSEITLIAFYGPEGGCADNILGQALFGDGAGAVIVGADPVAPVERPL
FEMAFASQTTIPETEDAISMQINKGGMEYHISNQVPRLLGCNVERCLVDAFRALGVSAAWNDLFWAIHPGGRAILDHIEG
VLGLDDSKLAASRHVLSEFGNMSGTTVIFVLDELRRRRAAMAMQGGEAPEWGVMMAFGPGITIETMVLHAPSNLDLKGN
>sbi:SORBI_04g022860  SORBIDRAFT_04g022860, Sb04g022860; hypothetical protein
MGSAPATVQEMRRAQRADGPAAVLGIGTANPPTCLAQDDYPDYYFRVTNSEHLTDLKGKLTRICNKSGIKQRYIHLNEDL
LAANPDFTDRTRPSLDARVDIASAAVPELAAAAAAKAIAEWGRPATDITHLVFSTYSGARAPSADRRLASLLGLRPTVSR
TILNLHGCYGGGRSLQLAKELAENNRGARVLVACSEITLIAFYGPEGGCADNILGQALFGDGAGAVIVGADPVAPVERPL
YEMAFASQTTIPETEDAISMQINKGGMEYHISNQVPRLLGCNVERCLVDAFRALGVSAAWNDLFWAIHPGGRAILDHIEG
VLGLDDTKLAASRHVLSEFGNMSGTTVIFVLDELRRRRAAMAKQGGEAPEWGVMMAFGPGITIETMVLHAPSNLDLKGN
>sbi:SORBI_02g034010  SORBIDRAFT_02g034010, Sb02g034010; hypothetical protein
MGSAPATIGDMRRAQRADGPAAVLGIGTANPPTCLAQDEYPDYYFRVTKSEHLTDLKGKLTRICNKSGIKQRFIHLDEQL
LAANPDFTDRTLPSLDARVEIASAAVPELAASAAAKAIADWGRPATDITHLIFSTYSGARAPSADRRLASLLGLSPTVSR
TILNLHGCYGGGRSLQLAKELAENNRGARVLVACSEITLIAFYGPEGGCPDNILGQALFGDGAGAVIVGADPVSPVERPL
FEMAFASQTTIPETEDAISMQINKGGMEYHISNQVPRLLGCNVERCLVDAFGALGINNNDWNDLFWAIHPGGRAILDHIE
GVLGLDDGKLAASRHVLSEFGNMSGTTVIFVLDELRRRRGLAVKQEEGKAPEWGVMMAFGPGITIETMVLRAPAANLEGN
>sbi:SORBI_02g034020  SORBIDRAFT_02g034020, Sb02g034020; hypothetical protein
MGSAPATVGDMRRAQRADGPAAVLGIGTANPPTCLAQDEYPDYYFRVTKSEHLTDLKGKLTRICNKSGIKKRFIHLDKQL
LAANPDFTDRTLPSLDARVEIASAAVPELAASAAAKAIAEWGRPATDITHLIFSTYSGARAPSADRRLASLLGLSPTVSR
TILNLHGCYGGGRSLQLAKELAENNRGARVLVACSEITLIAFYGPEGGCPDNILGQALFGDGAGAVIVGADPVSPVERPL
FEMAFASQTTIPETEDAISMQINKGGMEYHISNQVPRLLGCNVERCLVDAFGALGINNADWNDLFWAIHPGGRAILDHIE
GVLGLDDGKLAASRHVLSEFGNMSGTTVIFVLDELRRRRVLAAKQEEGKAPEWGVMMAFGPGITIETMVLRAPTATLEGN
>sita:101759670  bisdemethoxycurcumin synthase-like
MGSAPATVVGEIRRAQRADGPAAVLGIGTANPPTSMAQDEYPDYYFRVTNSEHLTDLKAKLTRICKKSGIKQRFMHLNED
LLAANPDFTDRTLPSLDARVDIASAAVPELAAAAAAKAITEWGRPATEITHLIFSTYSGARAPSADRRLASLLGLSPTVS
RTMLNLHGCYGGGRSLQLAKELAENNRGARVLVACSEITLIAFYGPEGGCPDNILGQSLFGDGAGAVIIGADPVGPVERP
LFEMAFASQTTIPGTEDDISMEINKVGMEYHISNKVPRLLGCNVERCLIDAFGALGVSAKWNELFWAIHPGGRAILDHIE
GVLGLDDGKLAASRHVLSEFGNMSGTTVIFVLDELRHRRVAKLDGEAPEWGVMMAFGPGITIETMVLHAPASLEGN
>sita:101776434  bisdemethoxycurcumin synthase-like
MGSAPAATAGEIRRAQRADGPAAVLAIGTANPPTSMTQDEYPDYYFRVTNSEHLTDLKAKLTRICKKSGIKQRFMHLNEE
LLAANPDFTDRTLPSLDARVDIASAAVPELAAAAAAKAIAEWGRPATEITHLIFSTYSGARAPSADRRLASLLGLSPTVS
RTMLNLHGCYGGGRSLQLAKELAENNRGARVLVACSEITLIAFYGPEGGCPDNILGQALFGDGAGAVIIGADPVGPVERP
LFEMAFASQTTIPGTEDDISMEINKGGMEYHISNKVPRLLGCNVERCLIDAFGALGVSAKWNDLFWAIHPGGRAILDHIE
GVLGLDDGKLAASRHVLSEFGNMSGTTVIFVLDELRRRRATKQEGVEAPEWGVMMAFGPGITIETMVLHRSGSQAEQFIG
EEDEDVYVISSSLRVLYVKGGCTRCTVLH
>sbi:SORBI_05g022500  SORBIDRAFT_05g022500, Sb05g022500; hypothetical protein
MGSAPPAATVQEMRRAQRADGPAAVLAIGTANPPSIMPQDDYPDYYFRVTNSEHLTDLKAKLSRICNHNKSGIRQRYLHL
NEELLAANPGFIDPKRPSLDERVEMASAAVPELAAKAAAKAIAEWGRPATDITHLIFSTYSGARAPSGDRRLASLLGLRP
TVSRTILSLHGCYGGGRALQLAKELAENNRGARVLVACSELTLIAFYGPEGGCVDNIIGQTLFGDGAGAVIVGADPVGAP
AERPLFEMVFASQTTIPETEDAISMQYSKCGMEYHLSSRVPRVLGSNVERCLVDTFRTLGVSVAWNDLFWAIHPGGRAIL
DNIEEVLRLEDGKLAASRHVLSEFGNMSGTTVIFVLDELRRRRAAAAKQGGQAPEWGVMMAFGPGITVETMVLHAPSNLE
LEGN
>sbi:SORBI_05g022510  SORBIDRAFT_05g022510, Sb05g022510; hypothetical protein
MGSAPPAATVQEMRRAQRADGPAAVLAIGTANPPSIMPQDDYPDYYFRVTNSEHLTDLKAKLSRICNHNKSGIRQRYLHL
NEELLAANPGFIDPKRPSLDERVEMASAAVPELAAKAAAKAIAEWGRPATDITHLIFSTYSGARAPSGDRRLASLLGLRP
TVSRTILSLHGCYGGGRALQLAKELAENNRGARVLVACSELTLIAFYGPEGGCVDNIIGQTLFGDGAGAVIVGADPVGAP
AERPLFEMVFASQTTIPETEDAISMQYSKCGMEYHLSSRVPRVLGSNVERCLVDTFRTLGVSVAWNDLFWAIHPGGRAIL
DNIEEVLRLEDGKLAASRHVLSEFGNMSGTTVIFVLDELRRRRAAAAKQGGQAPEWGVMMAFGPGITVETMVLHAPSNLE
LEGN
>sbi:SORBI_08g003170  SORBIDRAFT_08g003170, Sb08g003170; hypothetical protein
MGSMGKALPATVDEIRRAQRAEGPAAVLAIGTANPPTIMPQDDYPDYYFRVTNSEHLTDLKAKLSRICNHNKSGIRQRYL
HLNEELLAANPGFIDPKRPSLDERVEMASAAVPELAAKAATKAIAEWGRPATDITHLIFSTYSGARAPSGDRRLASLLGL
RPTVSRTILNLHGCYGGGRSLQLAKEIAENNRGARVLVACSELTLIAFYGPEGGCVDNIIGQTLFGDGAGAVVVGADPDA
AVERPLFEMAFATQTTIPESEDAISMQYSKCGMEYHLSSKVPRLIGCNVERSLVDTFRTLGVTAAWNDLFWAVHPGGRAI
LDNIEEVLGLEDDKLAASRHVLSEFGNMSGTTVIFVLDELRRRRAAAAKQGGETPEWGVLMAFGPGITIETIVLHTPSNP
ELEGN
>osa:107278066  chalcone synthase 1-like
ITPAPLAASAAAAAAATTVTTQDIRRAQRADGPATVLAIATANPETRRSQDEYADFYFRVTKSEHLPQLKEKLERICKKS
GIENRYTYVNDEVMKAHPEFSDRKLPSLDARVEIASNAVPELAAAAASMAIAEWGRPATDITHLIFSTYSDLKAPSSDRR
LASLLGLRHTVCRTILSLHGCYGGCRALQLAKELAENNRGARVLVACSEISLIAFYGPEEGYTDTDTLVAHALFGDGSGA
VIVGADPVDAVERPLFEMAFASQTTVPDSEGAITVQHKKGGMEYHIARGLPEMLAGNIKRCLADAFGAIGVAARWKDLFW
AVHPGGRRILDLIEEALGLDNGAMAASRQVLREYGNMSGTTVIFVLNELRRRFAADGAEGADWGALMAFGPGITAETILL
RVASGLKGN
>dosa:Os07t0501100-01  Os07g0501100; Similar to Chalcone synthase 2 (EC 2.3.1.74) (Naringenin-chalcone synthase 2).
MAPVPATAAAAAPAAVVSTHEIRRAQRADGPATVLAIGTANPETCVPQDEYADFYFRVTKSEHLPELKNKLRRICNKSGI
EKRFMFVNDDVMEAHPEFADRHLTSLDARVEIVSKVVPELAAAASAKAIAEWGRPATDITHLIFSTYSGVKAPGGDRLLA
SLLGLRPTVSRTVLSLHGCYGGGRALQLAKELAENNRGARVLVACAESTLIAFYGPEVGCNDTIIGQALFGDGSGAVIVG
ADPVGAVERPLFEMAFASQATVPDSEGAITMQHKKGGMDYHIGGGVPEMLAGSIERCLADAFGAIGVAARWRDLFWAVHP
GGRRILDLIEEALGLDNGAMAASRQVLREYGNMSGTTVIFVLNELRRRFVADGAEGADWGALMAFGPGVTVETILLRVGS
GLKGN
>osa:4343313  OJ1112_F06.6; chalcone synthase 1
MAPVPATAAAAAPAAVVSTHEIRRAQRADGPATVLAIGTANPETCVPQDEYADFYFRVTKSEHLPELKNKLRRICNKSGI
EKRFMFVNDDVMEAHPEFADRHLTSLDARVEIVSKVVPELAAAASAKAIAEWGRPATDITHLIFSTYSGVKAPGGDRLLA
SLLGLRPTVSRTVLSLHGCYGGGRALQLAKELAENNRGARVLVACAESTLIAFYGPEVGCNDTIIGQALFGDGSGAVIVG
ADPVGAVERPLFEMAFASQATVPDSEGAITMQHKKGGMDYHIGGGVPEMLAGSIERCLADAFGAIGVAARWRDLFWAVHP
GGRRILDLIEEALGLDNGAMAASRQVLREYGNMSGTTVIFVLNELRRRFVADGAEGADWGALMAFGPGVTVETILLRVGS
GLKGN
>obr:102703597  bisdemethoxycurcumin synthase-like
MAPVPATAAAGSSTREIRRAQRADGPAAVLAIGTANPEKCVTQDEYADFYFRITNSDHLPELKDKLSRICNKSGIEKRFM
YVSDELMEAHPEFADRHLPSLDARVEIASKNVPELAAAASAKAIAEWGRPATDITHLIFSTYSGVKAPSGDRLLASLLGL
RPTVSRTVLSLHGCYGGGRALQLAKELAENNRGARVLVACAESTLIAFYGPEVGCNDIIVGQALFGDGSGAVIVGADPVD
AVERPLFEMAFASQTTIPDSEGAITMQYMKGGMDYHIASGVPEMLAGNVERCLAHAFDSVGVAAKWKDLFWAVHPGGRRI
LDLIEEALGLENGAMAASRQVLSEFGNMSGTTVIFVLNELRRRFEADGAEGADWGALMAFGPGVTVETVLLRVASGLKPN
Q
>obr:102703882  bisdemethoxycurcumin synthase-like
MAPVPATAAAGSSTREIRRAQRADGPAAVLAIGTANPEKCVTQDEYADFYFRITNSDHLPELKDKLSRICNKSGIEKRFM
YVSDELMEAHPEFADRHLPSLDARVEIASKNVPELAAAASAKAIAEWGRPATDITHLIFSTYSGVKAPSGDRLLASLLGL
RPTVSRTVLSLHGCYGGGRALQLAKELAENNRGARVLVACAESTLIAFYGPEVGCNDIIVGQALFGDGSGAVIVGADPVD
AVERPLFEMAFASQTTIPDSEGAITMQYMKGGMDYHIASGVPEMLAGNVERCLAHAFDSVGVAAKWKDLFWAVHPGGRRI
LDLIEEALGLENGAMAASRQVLSEFGNMSGTTVIFVLNELRRRFEADGAEGADWGALMAFGPGVTVETVLLRVASGLKPN
Q
>dosa:Os07t0271500-01  Os07g0271500; Similar to Chalcone synthase.
MAPTTTMGSALYPLGEMRRSQRADGLAAVLAIGTANPPNCVTQEEFPDFYFRVTNSDHLTALKDKFKRICQEMGVQRRYL
HHTEEMLSAHPEFVDRDAPSLDARLDIAADAVPELAAEAAKKAIAEWGRPAADITHLVVTTNSGAHVPGVDFRLVPLLGL
RPSVRRTMLHLNGCFAGCAALRLAKDLAENSRGARVLVVAAELTLMYFTGPDEGCFRTLLVQGLFGDGAAAVIVGADADD
VERPLFEIVSAAQTIIPESDHALNMRFTERRLDGVLGRQVPGLIGDNVERCLLDMFGPLLGGDGGGGWNDLFWAVHPGSS
TIMDQVDAALGLEPGKLAASRRVLSDYGNMSGATVIFALDELRRQRKEAAAAGEWPELGVMMAFGPGMTVDAMLLHATSH
VN
>osa:4342896  OJ1001_C01.122; bisdemethoxycurcumin synthase
MAPTTTMGSALYPLGEMRRSQRADGLAAVLAIGTANPPNCVTQEEFPDFYFRVTNSDHLTALKDKFKRICQEMGVQRRYL
HHTEEMLSAHPEFVDRDAPSLDARLDIAADAVPELAAEAAKKAIAEWGRPAADITHLVVTTNSGAHVPGVDFRLVPLLGL
RPSVRRTMLHLNGCFAGCAALRLAKDLAENSRGARVLVVAAELTLMYFTGPDEGCFRTLLVQGLFGDGAAAVIVGADADD
VERPLFEIVSAAQTIIPESDHALNMRFTERRLDGVLGRQVPGLIGDNVERCLLDMFGPLLGGDGGGGWNDLFWAVHPGSS
TIMDQVDAALGLEPGKLAASRRVLSDYGNMSGATVIFALDELRRQRKEAAAAGEWPELGVMMAFGPGMTVDAMLLHATSH
VN
>ats:F775_27781  Chalcone synthase A
MGSVPAATPSVREIWRARRADGPAAVLAIGTANPAHCVPQDEFPDFYFRATNSDHLTALKGKFKRVFQKLGVEKRYLHHT
EELLRAHPEFLDDEAASLDARLDIVATAVPELAAEASKKAISEWGRPAADITHLVVTTNSGAHIPGVDFRLIPLLGLRPS
VRRTMLYLNGCFAGSAALRLAKDLAENNRGARVLVVCAELTLMLFNGPKEGSFERLIHQGLFGDGAGAVVVGADPLSPVE
HALFEMVSAAQTVIPDSGDAITMHITKGGFGGNISTRDVPVFIGDNVERCLHDSLEPLGIGAKWNDLFWAVHPGSSAILD
RIDTVLQLEPEKLAASRRVLSDYGNMFGVTIIFVLDELRRRLREQEGAGGAPEWGVVMTFGPGLTVETMVLHATGHMHAS
P
>sbi:SORBI_02g034030  SORBIDRAFT_02g034030, Sb02g034030; hypothetical protein
MGSSAAPANVREICRAQRADGPAAVLAIGTANPANCVPQDEFPDFYFRATKSDHLTGLKEKFKRVCQKLGVQKRYLHHTE
ELLSAHPEFLDHSSPSLDARLDIVKTAVPELAAQASRKAIAEWGRPAADITHLVVTTNSGAHIPGVDFRLVPLLGLRPTV
RRTMLYLNGCFAGAAALRLARDLAENNSGARVLVVCAEITVLLFNGPEEGCFQTLVNQGLFGDGAGAVIVGADPLAAERP
LFEIVSAAQAIIPESEDVITMHLTRGGYGGNISTRQVPVLIGDNIERCLTDAFAPLGGVIGAEWNDLFWDVHPGSSAILD
QVDAVLKLKPEKLAASRRVLSEYGNMFGVTVIFVLDELRRRMEKGEEEGAPEWGVMVAFGPGLTVETMVLHRSGTPAEKK
LAEA
>zma:100272924  GRMZM2G175812; uncharacterized LOC100272924
MGSAWANVREICRAQRADGPAAVLAIGTANPANCVPQDEFPDFYFRATKSDHLTGLKEKFKRVCQKLGVQKRYLHHTEEL
LSAHPEFLDRSSPSLDARLDIVKTAVPELAAQACRKAIAEWGRPAADVTHLVVATNSGAHIPGVDFQLVSLLGLRPTVRR
TMLYLNGCSAGAAALRLARDLAENNRGARVLVACAEITVLLFDGPEEGCFQTLVNQGLFGDGAGAVVVGADPAAPAERPL
FEIVSAAQTVIPDSEGVITMHLTKGGYGGNISTRQVPVLIGDHIERCLTDAFAPLGVGAGWNDLFWDVHPGSSAILDQVD
AVLKLKPEKLAASRRVLSEYGNMFGVTVIFVLDELRRRMTNGEEEGAPAEWGVMVAFGPGLTVETMVLHRSGTPAETKLG
EA
>sita:101760477  bisdemethoxycurcumin synthase-like
MGRAPAPANVHEICRARRADGPAAVLAIGTANPGNCVLQEDFPDFYFRATKSEHLTGLKEKFKRVCQKLGVQRRYLHHTE
ELLSAHPEFLDHIFSPSLDERLDIVKTAVPELAAEASRKAIAEWGRPAADITHLVVTTNSGAHIPGVDFQLVPLLGLRPT
VRRTMLYLNGCFAGAAALRVAKDLAENNRGARVLVVCAELTVLMFTRPAEGPFQFQTLINQGLFGDGAGAVIVGADPVAT
PAERPLFEIVSAAQNIIPESEDAVSMHLTKGGFGGNISARQVPTLIGDNIERCLLDAFEPLGIGAGWNDLFWDVHPGSSA
ILDQIDAVLQLKPEKMAASRRVLSDYGNMFGVTVIFVLDELRRRMEKGEEEGAPEWGVMVAFGPGLTVETMVLHRCVAQA
TGATAEEKLTVA
>sita:101777243  bisdemethoxycurcumin synthase-like
MGSAPAANFREICRARRADGPAAVLAIGTANPGNCVLQEDFPDFYFRATKSEHLTGLKEKFKRVCQKLGVQRRYLHHTEE
LLSAHPEFLDLVCSPSLDERLDIVKTAVPELAAAASRKAIAEWGRPAADITHLVVTTNSGAHIPGVDFQLVPLLGLRPTV
RRTMLYLNGCFAGAAALRVAKDLAENNRGARVLVVCAELTVLVFTRPVEGYFQTLVKQALFGDGAGAVIVGADPVMTIPA
ERPLFEIVSAAQTIISESEDAITMHLTKGGCGGNISTRQVPVLIGHNIERCLLDAFQPLGIGAGWNDLFWDVHPGSSAIL
DQVDTVLHLKPEKLAASRRVLSEYGNMQGVTVIFVLDELRRRMEKGEEEGEPEWGVMVAFGPGLTVETMVLHRCAAQATG
APTEEGLTVFCG
>ats:F775_17769  Chalcone synthase
MATILAPVREIRRSQRAEGAAAVLAIGTANPANCVSQEEYPDYYFRVTKSQHLTDLKQKFKAMCQMTPTDKRYFHHTEEL
LDAHPGFLCRGKPSLDARLAIAAVAAPELAASAAAKAIAEWGRPATDITHLVVSTNSGAHSPGADLRLACLLGLRASVCR
TMLYLNGCSAGAASLRLAKDLAENNCGARVLVVCVELTIVSFRGPEEADAHPHTLISQAFFGDGAGAVIVGADAVHTVEH
PIFEMVSASQTMIPGTDRVLTMKLTEAGLDGHIFTKELVPIAAQHIDQCLKDAFQPIGVMSDGATLWNDLFFVVHPGIRG
ILDHIEGALQLETGKLAASRTVLREYGNMLGATVIFVLDEQRRRMEEDRGMRGEWGVMMGFGPGFTIETMVLHAVDSNPH
NKN
>ats:F775_17990  Chalcone synthase
MGSNTLTSMHEIRRLQRAEGPAAILAVGTANPPNCVSQEEYPDYYFRVTKSEHLTDLKQKLKSFCQMTSTEKRYFHHTEE
LLDAHPEFLRRDKPSLDARLDIAAAAAPELAASAAAKAIAEWGRPATDITHLVVSTNSGAHAPGVDLRLASLLGLRASVC
RTMLNLNGCSAGAASLRLAKDLAENNRGARVLVACVELTVVAFRGPEEAYPHRLISQAIFGDGAGAVIVGADAVRSVERP
LFEMVSASQTTIPATDGVLTMQLTEAGLDGDIFTRELTPLAAQHIEQCLTDAFQPLGIMSGGAEWNDLFFVVHPGLRGIM
DHIDGALRLDPGKLVASRAVLREYGNMLGATLIFVLDEQRRRMEEDGETGEWGVMMGFGPGFTVETMVLHAVAIDLHNEN
>bdi:100842932  bisdemethoxycurcumin synthase-like
MASILRDIRSSQRADGPAAVLSIGTANPPDCVSQDEYPDYYFRITKSEHLTDLKQKLKTMCQNTGTKKRFFHHTEQLLGA
HPHFLDRGKPSLNDRLKIAAVAAPELAATAAAKAIAKWGRSVTDITHLIVSSNSGAHAPGIDLRLASILGLRSSVCRTML
HLNGCSSGSAALRLAKDMAENNRGARVLVACVELTVVAFRGPEEAYPHTLVGQASFGDGAGAVIVGADAVRPIERPLFEM
VSVSQTVIPDTDHVLTVQLTEGGIDGHLLSRELIPIAGQNIEQCLSDAFGPLGLGVDWNDLFWAVHPGIRAILDQIDKAL
RLEPGKLAASFTVLREYGNMLGATVIFVLDEQRRRMEEEEGGEWGVLMGFGPGFTVETMVLRATSDLKKK
>bdi:100829126  bisdemethoxycurcumin synthase-like
MASTQQLGEIRRQQRADGHAAVLAIGTANPPNCVSEDEYPDYYFRVTKSQHLTDLKHKFKTMCEKTCTEKRFFHHTEALL
DAHPHFLDRGKPSLDARLSIAAAAAPGLAAQAANKAIAKWGRPATDITHLIVSTNAGAHSPGADLVLASLLGLRASVIRT
MLHLNGCSAGAASLRLAKDLAENNRGARVLVVCVELTIVGFRGPEEAYPHTLVSQAAFGDGAGAVIVGADACPEEHPLFE
MVSASQTVIPDTGHVLTMLLTEAGLDGHILTRELIPIAAENIEQCMSDAFGPLLGGGVVGVGEWNDLFWAVHPGVSAILD
NIDKALRLEPGKLSASRAVLRDYGNMLGATIIFVLDEQRRRMEEEGEGGDKWGVMMGFGPGFTIETMVLHATTNLKKN
>bdi:100840879  bisdemethoxycurcumin synthase-like
MANTLREIRRQQRADGHAAVLAIGTANPPNCVSQDEYRDYYFRVTKSEHLTDLKHKLKTMFDKTCTVKRFFHHTEELLDA
HPHFLDRGKPSLDDRLSIAGAAAPELAASAAAKAIAKWGRPATDITHLVVSTNSGAHAPGADLVLASLLGLHASVLRTLL
HLKGCSAGSASLRLAKDLAENNRGARVLVVCVELTIVAFRGPEETYPHTLVGQATFGDGAGAVIVGADAYDPVEHPLFEM
VSALQTVIPNTGHVLTMKLTEGGLDGHIFTRELIPIAAENIKRCLSDAFGPLFGSVDAVEWNDLFWAVHPGISAILDNID
RALRLEPGKLAASRTVLREYGNMLGATIIFVLDEQRRRMEEEEGEGGEWGVMMGFGPGFTIETMVLHATSELKKN
>obr:102717542  chalcone synthase-like
MSPSATSGVQTAIGTANPATCVAQDDYPADYYFRITNSEHLTHLKAKLKTICQASGADKRFFYHTEELIAAHPELLDRAT
PSLDARLDIAAAAAPELAASAARKCSAGAASLRLAKDLAENSRGARVLVVCVELNVVAFHGPREDYPQTLTCQAVFGDGA
GAVIVGADAVHPVERPLFEMVAVSQTVLPETEHVLNMRLTEHGLDGHISIKDLIPLAAGKAEENLTDAFRQLGLAAVEWN
DMFWAVHPGIPSILDRIETALRLDPGKLAASRRVVREYGNMLGASLMFVLDEQHRRMEEEGDGAEWGVMMGFGPGFTIET
MVLHSPEGIRTYMVHMKVINYVYINVKSTEHKLNHSHASFINSRP
>dosa:Os07t0525500-00  Os07g0525500; Similar to chalcone synthase 8.
MSPSTTSVVRSVQTPPPPCWPSAPRTRSPASPKPTTPTTTSVSPTQSTSLTSNANSTTYASGADKRFFHHNEEMIAAHPE
FLDRATPSLDARLDIAAAAGPELAAQAAERAIVRWGRPAADITHLVVATNAGAQAPGADHRLASLLGLRPTVRRTMLHLS
GCSAGAAALRLAKDLAENSRGARVLVACVELNVVAFHGLKEDYPQTLTCQGLFGDGAGAVIVGADAVRPVERPLFEMVAV
SQAVIPGTEHALNMRLTEHGLDGHVSIKDLIPLAAANADELLSDAFRQLGLAGVEWNDLFWVVHPGAPSILDQIESALRL
EPGKLAASRKVLREYGNMLGSTLIFVLDEQRRRMEEEEGGRSAEWGVMMGFGPGFTIETMVLHLPECPKEQ
>osa:4343430  bisdemethoxycurcumin synthase-like
MATTSHVTVHDIRRAQRADTTAAVLAIGTANPVTCISQADYPDYYFRITNTEHLTDLKRKLNNLCQASGADKRFFHHNEE
MIAAHPEFLDRATPSLDARLDIAAAAGPELAAQAAERAIVRWGRPAADITHLVVATNAGAQAPGADHRLASLLGLRPTVR
RTMLHLSGCSAGAAALRLAKDLAENSRGARVLVACVELNVVAFHGLKEDYPQTLTCQGLFGDGAGAVIVGADAVRPVERP
LFEMVAVSQAVIPGTEHALNMRLTEHGLDGHVSIKDLIPLAAANADELLSDAFRQLGLAGVEWNDLFWVVHPGAPSILDQ
IESALRLEPGKLAASRKVLREYGNMLGSTLIFVLDEQRRRMEEEEGGRSAEWGVMMGFGPGFTIETMVLHLPECPKEQ
>dosa:Os07t0525900-00  Os07g0525900; Similar to Chalcone synthase.
MGSLVAPVTVHEHRRAERADGPATVLAIGTANPANCVTQLDYADFYCRVTNSEHLAGIKDKLDTLCVSASGSEKRFFHHT
EEMINAHPEFLDRAKPSLDARLEIAAAAVPELAATAAARAIVQWGRPATDITHLIVTTNAGAHAPGADVRFAALLGLRPT
VRRTMIHLNGCSAGAAALRLAKDLAENSRGARVLVSCVELTVLTFRGPDCPHTVNCQALFGDGAGAVIVGADAVRPVEQP
MFEMVSASQTLIPGTEHVITMQLTEHGLDGNIDAKELAPLAANNVKKCLSDALTPLGLDGGEWNDLFWAVHPGSPLILDH
IESALQLKPGKLAATRRVLREYGNMLGSTLIFVLDEQRRRMEEEGDGAEWGVTLGFGPGFTIETMVLHAPDHDSRKKN
>osa:4343431  bisdemethoxycurcumin synthase-like
MGSLVAPVTVHEHRRAERADGPATVLAIGTANPANCVTQLDYADFYCRVTNSEHLAGIKDKLDTLCVSASGSEKRFFHHT
EEMINAHPEFLDRAKPSLDARLEIAAAAVPELAATAAARAIVQWGRPATDITHLIVTTNAGAHAPGADVRFAALLGLRPT
VRRTMIHLNGCSAGAAALRLAKDLAENSRGARVLVSCVELTVLTFRGPDCPHTVNCQALFGDGAGAVIVGADAVRPVEQP
MFEMVSASQTLIPGTEHVITMQLTEHGLDGNIDAKELAPLAANNVKKCLSDALTPLGLDGGEWNDLFWAVHPGSPLILDH
IESALQLKPGKLAATRRVLREYGNMLGSTLIFVLDEQRRRMEEEGDGAEWGVTLGFGPGFTIETMVLHAPDHDSRKKN
>dosa:Os07t0526400-01  Os07g0526400; Polyketide synthase, type III domain containing protein.
MGSTPAAVPVTVDELRRAQRADGTAAVLAIGTANPANCVTQADYADLYCRVTNSEHVAGFKDKLDALCVSASGSEKRFFH
HTEEMINAHPEFLDRATPSLDARLEIAAAAVPELAATAAARAIVQWGRPATDITHLVVTTNAGAHAPGADVRLAALLGLR
PTVRRTMIHLNGCSAGAAALRLAKDLAENSRGARVLVACVELTVLTFRGPYSPHTVTCQALFGDGAGAVIVGADAARPVE
HPLFEMVSASQTLIPGTEHVITMQLTEHGLDGDIDTKELVPLAANNVKQCLSDALTPLGLDGGEWNDLFWAVHPGSPLIL
DHIESALQLKQGKLAASRKVLRENGNMLGSTLIFVLEEQRRRMEEEGDGAEWGVMLGFGPGFTIETMVLHAPDDSRKKN
>osa:4343432  bisdemethoxycurcumin synthase-like
MGSTPAAVPVTVDELRRAQRADGTAAVLAIGTANPANCVTQADYADLYCRVTNSEHVAGFKDKLDALCVSASGSEKRFFH
HTEEMINAHPEFLDRATPSLDARLEIAAAAVPELAATAAARAIVQWGRPATDITHLVVTTNAGAHAPGADVRLAALLGLR
PTVRRTMIHLNGCSAGAAALRLAKDLAENSRGARVLVACVELTVLTFRGPYSPHTVTCQALFGDGAGAVIVGADAARPVE
HPLFEMVSASQTLIPGTEHVITMQLTEHGLDGDIDTKELVPLAANNVKQCLSDALTPLGLDGGEWNDLFWAVHPGSPLIL
DHIESALQLKQGKLAASRKVLRENGNMLGSTLIFVLEEQRRRMEEEGDGAEWGVMLGFGPGFTIETMVLHAPDDSRKKN
>sbi:SORBI_02g001870  SORBIDRAFT_02g001870, Sb02g001870; hypothetical protein
MATSTTVAAVREIRRAQRADGPAAVLGIGTATPPFCVLQDDFPDYYFRVTNKEHLTHLKDTFRRLCRITGLERRFFHHTE
QMLNAHPSFLHGNGDLDARLDMVAKAAPELAASAAATAIARWGRPATDITHLVVSTSSEARAPGTDLGLASRLGLRAGVH
RTVLQLGGCSAGCAALRLAKDLAENNRGARVLVACVELTLTGFRGPRQGDTFDTLVPQAVFSDGAGAVVVGADADAEGDG
GERPLFEMMAASQTLVPGSTHLLNVRLGASGVAGDVSARLQSFAAQDLERCLLDALAPLGLGIGVGGDGEVRWNDLFWAV
HPGSRGILDHIDAALRLEPGKLAASRTVLREYGNMMSATVIFVLDELRRRIDEEGEEAATEWGVMVGFGPGFTVETMVLH
ATSTPTRSDISTDREGTVAPVSEPVLPFQD
>sita:101764244  bisdemethoxycurcumin synthase-like
MPSTLAPVREIRRAQRADGPAAVLGIGTANPAFCVLQDGFPDYYFRVTKKEHLVDLKDTFKTLCRLTGLERRFFQHTEQL
LNAHPGFINGTPSSSLDARLDIVAEAAPKLAAAAATKAIARWGRPATDITHLVVATSSEARAPGADLGLAALLGLRPDVR
RTVLQLNGCSAGCAALRLAKDLAENNRGARVLVACVELTITSFRAPREGDTFDTLIPQALFGDGAGAVVVGADAVHAAGE
RPLFEMVSASQALIPGTEHLLNMRLGEGGIDGDVSAKLPIFAARHLERCLLDALAPLAIGGGEGKWNDLFWAVHPGSRGI
MDHIDSVLRLEPRKLAASRAVVRDYGNMLSATVIFVLDELRRRMDEERDEASEWGVMVGFGPGFTVETMVLHATKY
>ats:F775_28336  Chalcone synthase 4
MANTTANAREIRRLQRADGPAAMLAIGTANPPNCVSQDEYPEYYFRVTKSEHLAEKLTDTLKIICALTGNERRFIYNTEK
MLSAHPEFLDRALPSLEQRLAIVAAAAPELLAAAATKAIAIWGRPATDITHLIVVTNSGAGAPSADVHLATLLGLHHNVR
RTVLHLNGCFAGCSALRLAKDLAENNRGARVLVACVELMSVAGFRGPDLSEDSVNNLIRNTVFGDGAGAVIVGADPVEPV
ERPLFEMVSASQTVVPNTLQLLSTELKTYGLDGNVSTKLPKLVADSIKQCLLDSFGPLGIEVKWNDLFWAVHPGAIAILD
KIDRVLLLEPGKLMASRTVAREYGNMLSATIIFVLDEQRRRMEEEGEWAEWGAMVGFGPGFTMETMVLQATSNLKKK
>bdi:100840881  bisdemethoxycurcumin synthase-like
MANISTPVSTIRAAQRADGPAAVLAIGTANPAHCVSQDDYPDYYFRITNSDHLTHLKHVFTKLCAAAGVEKRFFHHTEGL
LKAHPELLLRRRGPSSSLDTRLDIVAAAAPELAASAAAKAIAEWGRPAADITHLVVSTNAGAHAPGCDARLATLLGLRRD
VRRTVLQLNGCAAGCAALRLAKDMAENCRGARVLVACVELTVSAFRGPDEEGDSFESLIPQALFGDGAAAVIVGAIGADS
DIIGNEHPPLFEMVSASQAVIPGTEGVLTMQLKNGGVIDGVISTELPRLAADNVERCLLEAFAAIGVDDGNMEWNDLFWA
VHPGSTVILDHIDRALRLAPEKLAASRSVVRSYGNMLGATIIFVLDELRRQPLIMDHQWGVMMGFGPGFTVETMLLHAPA
TATNLNKLK
>ats:F775_12448  putative Stilbene synthase 3
MGYSLRCCSASPTLSWAASSRGCIKSMGLWQAPVGSSLNTYYYYPSIVSTSSNSISTNAGSHAPGTDVRLVSLLGLRHDV
LRTVLQLNGCASGCAALRLAKDLAENNRGARVLVACVELTVTAFRALDEADSFDTLIPQGLFGDGAGAVIVGADPDVHER
PLFEMVSASQYVIPDTEHMLAVQLGSGGIDGTIATGLPRLAAGIVERCLLDAFGNHLAVVGGVVEWNNLFWAVHPGSSAM
LDHIVGALHLAPGKLDASRTVLREYGNMLGATVIFVLDEVRRQREDPEGERAAADEDWGVMMGFGPGFTVETMLLHAAT
>ats:F775_16011  Chalcone synthase
MASSSSIPATTVREIRVRYPNAGSHAPGTDVRLVSLLGLRHDVLAHRLQLNGCASGCAALRLAKDLAENNRGARILVACV
ELTVTAFRAPHEADTFDTLIPQGLFGDGAGAVIVGADPDVHERPLFEMVSASQYVIPDTEHMPTMQLGRAIIQGVVHWNN
LFWAVHPGSSAMLDHIVTALRLAPGKLAASRTVVREFGNMLGATVIFVLDEVRRQRVDRDGEGAAADEDWGVMMGFGPGF
TVETMLLHAAT
>sita:101777759  chalcone synthase-like
MRKREVTSSAEEEAAPEWGLRSKWRQGGVKGDEEEAQETACRWPRGYTGHRHGKPREPHRTRRVHRLVLPCYQERPPNQA
QCEAEKISDKSGITKRHFYHTEETIGGHPEIIDRAAPSLGARQGITTDAAHNLAADVASRAIVAWGRPAADITHLVVSTN
AGAHEPGADLRLAGLLGLRPAVRRTLLYLHGCSAGLAALRVAKDIAENNRGARVLVACTQASILLFSPPDDDRIDLLVAM
ALFGDGAGAVIVGADPTGPIERPVFHMVSASQTTLPGTEHAVVTNFSESGLTNTNLSVEVPMLVRGSIERCLADSLAPLG
LPDASNGGWNGLFWAVHPGGRAILDSYEAALGLEPRKLAASRHVLSEYGNMSGATVIFVLDEIRRRRRRQDDSEKDCQWG
VMSGLGPGLTIETLT
>zma:103654408  GRMZM2G009510; bisdemethoxycurcumin synthase-like
MATTTRSCANSATVLHGIRHRLRADGPAAILGIGTANPKNCVPQDQFADWYLDVTKSEHLAELKAKTKKICDRSGITKRY
FYHTEEIIGDHPELIVRDLPSLTTRLSVIADAAPKLAAEAASRAIADWGRPAADITHLVVATNAGANEPGVDQLLAALLG
LRPTVRRTLLYLHGCSAGLVALRVAKDVAENNRGARVLVACAQAKILMFGAPDDDARLDKVVPMTLFGDGAGAIIVGADP
TSRPMAMEIERPIFHMVSASQTTLPGTDEAVVLSLRENGLVDGRLSAEVPRLVGGSLEQCLAGSLAPLGLVNESDGGGRW
NGFFWAVHPGGRAILDSYEATLGLQPGKLAASRHVLSEYGNMMGSTIIFVLDEIRHRRRREEDTKEKDCQFGVMSGVGPG
LTVETIVLHAATGSQDQDEN
>sbi:SORBI_05g019910  SORBIDRAFT_05g019910, Sb05g019910; hypothetical protein
MGSSPHLATVLHDIHQRQRADGPAAMLGIGTANPTNCVLQDQFADWFFHVTKSDHLAESTAKMKKICERSGIKKRYFYHT
EEIIGAHPELIDRVLPSLTTRLSIIADAAPKLAAEAASRAIADWGRPAADITHLVVATNSGANEPGADVRLAGLLGLRPT
VRRTLLYLHGCSAGLAALRMAKDIAENNRGARVLVACTQAKILWFCPPNDAHLDLMVAMTMLADGAGAVVVGADDPANHI
ERPIFHMVSASQTTLPGTEQAVVDNLRENGLVDSHLSVEVPRLLRGSISKCLADSMAPLGLLTASDKGWNGFFWALHPGG
RAILDSYEAALGLEPGKLAASRHVLSEYGNMMGTAIIFVLDEIRRRRRRHDDGKDCQWGVMSGLGPGLTIETIVLHATGS
QDEN
>sbi:SORBI_05g019940  SORBIDRAFT_05g019940, Sb05g019940; hypothetical protein
MGRSSPHLATVLHDIHQRQRADGPAAMLGIGTANPTNCVLQDQFADWFFHVTKSDHLADLKAKMKKICERSGIKKRYFYH
TEEIIGAHPELIDRVLPSLTTRLSIIADAAPKLAAEAASRAIADWGRPAADITHLVVATNSGANEPGADVRLAGLLGLRP
TVRRTLLYLHGCSAGLAALRMAKDIAENNRGARVLVACTQAKILWFCPPNDAHLDLMVAMTMLADGAGAVVVGADDPANH
IERPIFHMVSASQTTLPGTEQAVVDNLRENGLVDSHLSVEVPRLLRGSISKCLADSMAPLGLLTASDKGWNGFFWALHPG
GRAILDSYEAALGLEPGKLAASRHVLSEYGNMMGTAIIFVLDEIRRRRRRHDDGKDCQWGVMSGLGPGLTIETIVLHATG
SQDEN
>sbi:SORBI_05g019950  SORBIDRAFT_05g019950, Sb05g019950; hypothetical protein
MARISSFHLATVLHDIHQRQRADGPAAILGLGTANPTNCVLQDHFADWYFHVTKSDRLAELKAKTKKICDRSGIKKRYFY
HTEEIIGGHPELIDRTLPSLKTRLSIIADAAPNLAAEAASRAIVDWGRPAADITDQIVVTNSGANEPGADLRLAGLLGLR
PTVRRTLLYLHGCSAGLTALRIAKDIAENNRGARVLVACAQAKILMFTSPDVDAAADLDKIIAMTLFADGAGAVIVGAEP
AASSSPIPMERPIFHMVSASQTTLPGTEQAVVMNLRENGLVDSHLSVEVPRLVCGSLERCLADSLAPLGLVNASDGDGGR
NGLFWAVHPGGRAILDSYEATLGLEPGKLAASRHVLSEYGNMMGATVIFVLDEIRRRRRRRCEDDAKEKNCQWGVMSGLG
PGLTIETIVLHATDRQDEN
>sita:101759838  bisdemethoxycurcumin synthase-like
MAATTTLLNEIRRAQRADGPAAVLAIGTAVPANCVRQDEFTDWYFRITKSDHLAKLKAKMKKMCDKSGIKKRYFHHTEET
IGGHPEFTDRAAAPSLGARLRVSADAVSELAAAAAERAIAEWGRPAADITHLVVATNSGAGEPGTDLRLAALLGLRPTVR
RTLLYFHGCSAIFTAIGLAKDAAENNRGARVLVACAHAVLLPFRAPDENSLDTLVAMALFGDGAGAAIVGADPTTDPIER
PVFHVVSSSQATLPGTEHAVAINLGESGVDYRMSVEVPALVRGGLERCLAESLAPLGLANASGTGWNGLLWAVHPGSRPL
LDSYEAAMGLETGKLAASRCVLSEYGNMFGATVIFVLDEIRRRRQHGEEEGEDWQWGIMSGLGPGLTVETIVMHATAGRR
NED
>sbi:SORBI_05g019890  SORBIDRAFT_05g019890, Sb05g019890; hypothetical protein
MATIAEKVTVLEDLRRAQRANGPAAVLAIGTATPANCVLQDQFPDWYFRVTRSDHLTKLKAKMTRICNKSGIKKRYFHHT
EETISRHPEFLDRALPSLGARLRTTADAVAELAAAAAGAAIAEWGRPAADITHLVVATNSGADEPGADLRLALLLGLRPT
VRRTLLYLHGCSAGLVAIRVARDIAENNRGARVLVACAHTVLLTFGAPDEARLDALVTSALFADGAGAVVVGADPVLPVE
RPVFHLVSSAQATLPATERTVGISLGESGVEYGVSVEVPALVRDSIERCLADSMAPLGLANAKDGGGGGGWNWNSLFWAV
HPGGRALLDSYEAALGLETAKLAASRRVLAEHGNMLGATIIFVLDEIRRRHQDGGEEKVDCKWGIMTGLGPGLTIETIVL
HTAGSRNED
>sbi:SORBI_05g019870  SORBIDRAFT_05g019870, Sb05g019870; hypothetical protein
MAATHGPASIPQDQESRPSPAQRPNDAFAAVLGIGTANPANCLRQDEYADWYFRVTKSDHLTTLNNKLKRICEKSGIKKR
HFHFTAQTTADHPEFLDRRGVPSLDGRLGITQDAVPELAAAAAARAIAEWGRPATDITHLVVTTNSGAHAPGADLRLAAL
LGLRPTVQRTLLYLHGCFGGCSALRVAKDLAENNRGARVLVASSEVSTLLAFGGPDEDHLDALLATALFGDGAGAAVIGV
GDGDPTPVERPIFYMVSASQATLPGTERALYMQLGRSGLDLGISAEVPALLRGTIKGCVADMLAPLGLPVVPGAGWNGVF
WAVHPGGRAILDSCEAALGLEAGKLAASRHVLSEYGNMLGSTIFFVLDEVRRRRQEGDCEWGLTLGIGPGVTVEMMVLQS
ASSQD
>sita:101759154  bisdemethoxycurcumin synthase-like
MAATGSPATVIQDARRPRSADGHAAVLAIGTANPSHCLLQDEFADWYFRVSNSDHLAMLKAKMKRICEKSGIKKRHGHLT
EEMLAAHPEILDRALPSLDTRMRIAAGSLPDVAAAAAARAIAEWGRPAADITHLVVSTTTGGAAAPGLDLHLAVLLGLRQ
DVQRTLLYLYGCTAGTSALRVAKDLAENTRGARVLVVSAETGLTFLRSPDEAQFEELVAAALFADGAGSAVVGAGPVSPA
ERPIFHMVSATQTTLAATARVVELKLGELGIEYRLSAALPAMVCGGIERCLSEALAPHLHGLAGAWNDLFWAAHPGSRAI
LDSYEAALGLQPEKLAASRRVLSEYGNMLGATVFFVLEEMWRRRGANEEEREKCAWGVMLGLGPGITVETMLLHAAGSQD
ED
>dosa:Os11t0529500-00  Os11g0529500; Polyketide synthase, type III domain containing protein.
MASPLPTMETAHATVLAIGTANPAKCVAQEEYVDWYFRVTKSDHLVDLKAKMKRMCDKSGIRKRHLCLTEDMIAAHPELL
DRAAPSLDARLGIARDAVPELAMAAAARAIAEWGRPAADITHLVVSTNAGAHAPGADARLAELLGLRATVQRTVLYMHGC
SAGCSALRLAKDIAESNRRARVLVACAEVFLIALAAPDEARLDALVAASLFGDGAGAVIVGTDGDDDPGAPVEHPPIFHM
LSASQTTIAGTHQRVSLQLSERGLDYKISGEVPALVRAGIERCMEDALAPLGLAGCGGGWNHLLWAMHPGGRAILDSYEA
GLRLEPGKLAASRRVLSEYGNMSGAAIIFVLDELRRRRRRRDGGEEEEEESDEYCEWGAMVGVGPGLTIETMVLRASATG
GHVGDEVKKSTTA
>osa:4350633  bisdemethoxycurcumin synthase-like
MASPLPTMETAHATVLAIGTANPAKCVAQEEYVDWYFRVTKSDHLVDLKAKMKRMCDKSGIRKRHLCLTEDMIAAHPELL
DRAAPSLDARLGIARDAVPELAMAAAARAIAEWGRPAADITHLVVSTNAGAHAPGADARLAELLGLRATVQRTVLYMHGC
SAGCSALRLAKDIAESNRRARVLVACAEVFLIALAAPDEARLDALVAASLFGDGAGAVIVGTDGDDDPGAPVEHPPIFHM
LSASQTTIAGTHQRVSLQLSERGLDYKISGEVPALVRAGIERCMEDALAPLGLAGCGGGWNHLLWAMHPGGRAILDSYEA
GLRLEPGKLAASRRVLSEYGNMSGAAIIFVLDELRRRRRRRDGGEEEEEESDEYCEWGAMVGVGPGLTIETMVLRASATG
GHVGDEVKKSTTA
>dosa:Os11t0529800-00  Os11g0529800; Similar to Chalcone synthase.
MAARQQHAAVLAIGTANPAKCVVAQEEFVDWYFRVTQSDHLPDLKAKMKRMCDKSAIKKRHFYHSEETIAGHPEFINRAL
PSLDARLGIAKDAVPELAMAAAARAIAEWGRPAADVTHLVVSTNAGAHAPGADARLAALLGLRATVQRAVLYMHGCNAGC
TALRLAKDIAENNRGARVLVACAEVTLPLFAAPYEARLDALVAMALFGDGAGAAVVGADPTTPVEHPIFHVVSASQATIP
GTEEGVSLLLGERGLDCRISGEVAALVRGGVERCLLDALTPLGLGAGAGGWNHLFWAMHPGGRAILDAYEAALRLEPGKL
AASRRVLSEYGNMSCAAIIFVLDELRRRCRRDGGEEEEESDEYCEWGAMVGLGPGLTIETIVLRATGGGHVDDEGKKSIA
A
>osa:4350634  bisdemethoxycurcumin synthase-like
MAARQQHAAVLAIGTANPAKCVVAQEEFVDWYFRVTQSDHLPDLKAKMKRMCDKSAIKKRHFYHSEETIAGHPEFINRAL
PSLDARLGIAKDAVPELAMAAAARAIAEWGRPAADVTHLVVSTNAGAHAPGADARLAALLGLRATVQRAVLYMHGCNAGC
TALRLAKDIAENNRGARVLVACAEVTLPLFAAPYEARLDALVAMALFGDGAGAAVVGADPTTPVEHPIFHVVSASQATIP
GTEEGVSLLLGERGLDCRISGEVAALVRGGVERCLLDALTPLGLGAGAGGWNHLFWAMHPGGRAILDAYEAALRLEPGKL
AASRRVLSEYGNMSCAAIIFVLDELRRRCRRDGGEEEEESDEYCEWGAMVGLGPGLTIETIVLRATGGGHVDDEGKKSIA
A
>sbi:SORBI_05g019820  SORBIDRAFT_05g019820, Sb05g019820; hypothetical protein
MEVRKRYFQVSEELLELLDPAMPSIDARLQAVAAALPELAVAAAAKAIAEWGRPASDITHLVVSTSSGAQMPGVDVRVAS
LLGLSPTVRRTMIYFQACAGGADALRVAKDAAENNRGAGGRVLVVCADVLSVMAFHAPDDDEARRPEGIVAHALFGDGAG
AVVVGAGPCWDPVFEMVSAAQTTIPGTERFVTGDFSAAGVGYNLAPLEVPVLVGDNIERCLATALDPLGLPSGAGAGAGG
WNSLFWVVHPGSSTIMNSYEKSSPAGAPEAGSRRVLSEYGNMIGPTVIFVLDEVVRRRRQDGGEGGVLVGLRPGFTAEVI
ALRSLATPL
>zma:103648034  GRMZM2G027130; bisdemethoxycurcumin synthase-like
MQSSLLARDSNHAAAATCPSGDGLACVLGVGTANPANCVQQDEYTDRYFRITNSDHLTHIKPIMKRACEMTGVKKRYVQV
DEDLLREHPEFLDPGAASLPSRLAVVAAAMPGLVAAAAAKAIAEWGRPATDITHLVFSTSTSVQVPAVDLRVASLLGLPP
TVRRTTLCSHACTGSSGALRVAKDVAETSRGARVLVACADMLSVLGVHAPHDDDDDAVGIVAHALFGDGAGAVLVGADPW
DPRERPIFQMLAASQATVPGTDHVVALELASAGVAYRIEAGELAALVGANVERCLSDAMAPLAAVGCVGAWNDLFWVLHP
GGPIIMDSFAAALGLQPGKLAASRRVLSEYGNMMGPTLIFVLDEVIRRRRQNHQDRSCGWGFMVGLGPGFTIEVMALRAC
GDIDNDKSTLPPTPRLKSSL
>sbi:SORBI_05g019850  SORBIDRAFT_05g019850, Sb05g019850; hypothetical protein
MAPAREAAASKYRVNLHCGAKKARSWQKKPCEKMKAKKRYLQLNEELFREHPEFLDPAAPTLQGKLAVVANTMPKLAAAA
AVKALAEWGRPAGDITHLVFATSTSAQLPHIDLRIASLLVLNPTVQRTVIGFHGCSGSPTALRVAKDIAENNRGARVLVA
CADMWSVMDAYVVPDVVQRYGITGRALFGDGAGAVVVGADPQAPVERPILEMVSASQATVPGLDHALAVQITKCGLEYIL
EFGELAAQVGGNIERCLVDALSSLGIGSVGWNDLFWVVHPGGPMVMDGFAAALGLEPGKLAATRRVLSEYGNMTGPTLIF
VLDEVIRRRRQGKEEASCEWGFMVGFGPGFTIETMALHACNGKSDTKTEE
>sbi:SORBI_05g019856  SORBIDRAFT_05g019856, Sb05g019856; hypothetical protein
LNDDLFREHPEFLDPAAPTLQRKLAVVANAMPELVAAAAVKAIAEWGRPAGDITHLVFATSTSAQLPHIDLRIASLLGLN
PTVQRTVVGFHGCSGSPSALRVAKDIAENNRGARVLVACADMWSVMDRYVVPDVARRYGIIGRALYGDGAGAVVVGAADP
QELAERPIFEMVSASQAMVPGSESAVAVELTKDGLEYRLEFGELAAQVGGNIERCLIGMMPSLGIGSVGWNDLFWVVHPG
GPRIMESFTAALGLEPGKLAASRRVLSEYGNMTGPTLIFVLDEVIRRRQQEQEEEGSCDCEWGFMVGFGPGFTIEVMALR
ACNGKSDTKTE
>zma:100282779  chalcone synthase 8
MAAARPGNLSELEQKWHNGGGPACVLGVGTANPANCVRQDEYTDWYFRITKSDHLTHTKAIMRKTCEKMMVKKRYLQVNE
ELFSVHPEFLDPAAPSLQGKLAVVAGAMPGLVAAAAEKAIADWGRPAGDITHLVFATSSSAQLPHIDLRIAALLGLSTTV
QRTVIGFHACSGSSAALRVAKYIAENNRSARVLVACADMWSVMDSYVVPNVDHRYGIIGHAFIGDGAGAVVVGSRPQEPV
ERPIFEMVSASQATVPGSERAVAVELTNCGLEYRLEFGDVAAEVGGNIERCLLDALSPLGIGSVGWNNLFWVVHPGGPRI
MDTFTAALKLQPEKLSASRRVLREYGNITGPTLIFVLDEAIRRRQLDHEEGSCEWGLMVGLGPGFTIDVMALRACSGKST
PTPRIKSSL
>zma:103654510  bisdemethoxycurcumin synthase-like
MQPSLARGSSSSRRLHTAASTCPRMVARPVKLSAFRQQWHNGGGPACVLSVGTANPGNCVQQDEYTDWYFSITKNDHLTH
TKAIMKKMCEKMMVKKRYLQVNEELFREHPEFLDPAAPSLEGKLAVVASVMPGLVAAAAEKAIAEWGRPAEDITHLVFAT
SSSAQLPHIDLRIASLLGLSTTVQRTVIGFHGCSGSSAALRVAKDIAENNRSARVLVACADMLSVMDGYLVPNVVAHRYG
IIGHAIFGDGAGAVVVGSRPQEPVERPIFEMVSASQATLPGSELAVAAELTNFGMEYRLEFGELAAGVGDNIERCLIDAL
SPLGIGSVGWNNLFWAVHPGGPKVMDNFTAALRLEPGKLAPSRQVFSEYGNMVGPTLIFVLDEVIRRRQQDHEEGSCEWG
FMVGFGPGFTIDVMALHACSGMSTVPH
>sita:101755242  bisdemethoxycurcumin synthase-like
MSQARAALHSAPHVGLHRHDRRRPKAYPAAAARHALSASVSTGGGHCNPSGRVARRTRCYATAVDEARQAPRAAVLGIGT
ANPANCVPQNEYADWYFRVTKSDHLAKLKAKMKRICHNSGIKKRYFHHTTDTFRDHPEIVDRALPSLDARQAILAPAVPE
IAAAAAAKAIAAWGRPASDVTHLVLATYSGAHMPGADLRLASLLGLRRSTQRTMFYLGGCAAGSAALRVARDVAENNPGA
RVLAVCAELSLVLFRAPRVADPGTLVMQALFGDGASAVVVGAGPEGSGGVECPMFEIMSASQTVIPGSEDAAAGHLGEGG
LAFCPSPRMPNLVRQHVEECLLDAVSPLGLGGGWNDLFWAVHPGGPAILDGVEAELALAPGKLAASRRVLTEYGNMSGAS
MIFVLDELWRRHRQEMDGRLGVMLGLGPGISVETMVLRSMSGTEKK
>zma:103654409  GRMZM2G009348; bisdemethoxycurcumin synthase-like
MSHTTSLLLSWSWSLMTMPTSSFTSTTPPSIQLGRTTPSGVPSSRPLVAVGRRINRIRCSATYTLAPSRESTTTTTTAVG
EARRAQGAAVLALGTANPAATCLPQTEYADWYFRATKRDHLTKLKAKMKKICHNSGIRKRYFHHTEDTLLEHPELVDGAL
PSLDARQSILGSAVPELAASAAARAIAEWGRPAADITHLVFATNSGAHMPGADLRLASLLGLRPSAQRTALYLTGCHAGS
AALRVAKDVAENSRGARVLVACGDLSLVKFRAPHEDRPETLVLQALFGDGAGAAIVGAASDEMYGSGAESCPLFEMVSAS
QTVVPNSEDAVAGQLGQDGLVFSPSPRMPALVREHIERCLADAVGPLGLLGGGGGGGDWNDLFWAVHPGGPLRSLTLQAT
LALAPSKLAASRHVLSEYGNMSGASVIFVLDELRRRCGMLDGDFGVMLGFGPGFTVETMVLRAAKAATKKVF
>sita:101758341  bisdemethoxycurcumin synthase-like
MHQTCLLQPWCSPRSSPSDPRAASRRVGSGHGNIGLDAMEDTAAVVLRQHQHRTYSTRCSAILAHHEYDKAQQPQRAAML
AIGTANPANCVPQDEYVDWYFRVTKSDHLTKLKAKMKMISSNSGIKKRYFYHTEDTLRDHPEFIDSALPSLAARQGILAS
AVPELTAAAATRAIAEWGRPACDVTHLVFATSSDAHMPGADLRLASLLGLRCSVQRTAVYFHGCSSGSAALRVGKDIAEN
NPGARVLVACAELSLKFLREAREDRPETLIMQSLFGDGAAAVILGAGGVTDGDDGAAGSGVERPLFELVSASQTWIPDTE
DAAAGQLAEGGLVFRPSPKMPALLRQLIEQYLAEAVGPLGLGVGWNDLFWAVHPGGPAILDSVEAALALEPGKLAASRHV
LREYGNMSGVSVIFVLDELWRRRHELDGGFGVILGLGPGVTVETMVLRARG
>ats:F775_11634  Stilbene synthase 2
MPGADLRLASLLGLAPSVRRTMLYLNGCNIGSTGLRVAKDIAENNRGARGLVVCAELTLILLRAPEDEADKATLIMQALF
GYGAGAGCCAADANRGSAERPLFEMVAAAQTVIPGAERAAAGRLREHRLLFRPAVEMTTLIRENVEQCLVDALRSLGLSG
GWNRLFWAVHPGGRAILDGVEAVLRLDTEKLAASRHVLSEYGNMSGPTVIFVLDEIRRRHGEHGVGRDGLGVLLGLGPGI
SVETIVLHATGNY
>bdi:100834852  bisdemethoxycurcumin synthase-like
MTASCVASATQQIREAQRADGPASVLAIGTANPAICVRQDEYADYYFRLANAEHLTKLKSKLNRICQSSGIEKRYFHHTE
EMLGGHPELTDRKLPSLDTRMRILATAVPELAAAAAGKAIAEWGRPATDITHLVVSTSSGAHVPGADLRVASLLGLAPTV
RRAMLYLSACNGGSTALRLAKDMAENNRGARVLVACAELTLVWLRAPDGDADSDTIIMQALFGDGAGAVIVGADPELVQG
VERPIFEMLGAWETVIPESEHVATGRLGEDGVVFRPSVELPSLVRANIERCVADALAPLGLSGGDWKDLFWAVHPGGRAI
LDGVEAELRLGPEKLAASRHVLTEYGNMSGPTVVFVLDEIRRRHDEHAEGRHGLGVMLGIGPGITVETMVLRATGGKFTT
K
>sita:101759479  bisdemethoxycurcumin synthase-like
MIAPLLSNQIARPAGAINDTRRRLQADGPATVLGIGTANPPNFVRQQDYADYYFRVTKSEHLTDLKAKLRRICYKSPIKK
RYFHHTEELLDSHPEFANRTSLSLDARQDILATAVPELAAAKAIAEWGRPATEITDLVVSSYSGAQMPGIDFHLASLLGL
RPSVRRTMMYMNGCSGGAAALRLAKDIAENNRGARVLVACAELTLIMFRAPHEAQLGSLVMQALLGDGAGAVVVGADPVS
GEQPGFEMVSASQTTIPESKNIAVGRLGADGFLFNPSKELPLLVRENIERCVGDALAPLGTVASWNDLFWAVHPGGPAIL
DGVEAGLGLDPRKLEASRRVLREYGNMSGPSVIFVLDELRRQQEEMNEMGVMVGLGPGLTVETMALRAIDSQRKV
>zma:103650032  bisdemethoxycurcumin synthase-like
MTSLLLGNQIARSAVGLCSDRRRELRADGPATVLAIGTANPPNCVRQEEYADYYFRVTKSEHLTSLKDKLKRICHKTAIK
KRYFHHTEELLRGHPALIDRSMPSLHERQDIMASAVPELAAAAAVDAIAEWGRPATEITHLVVTTYSGAHMPGVDWLVAS
LLGLRSTVRRTMLYMNGCSSGCVALRLAKDMAENNRGARVLVACAELTLAHFRAPHEAHVDTLILQSLFGDGAGAVIVGA
DPVSVEEPDFEMLSASQTMIPESKQVAAGQLCEDGFHFNPSRDIPSLVRENIEQCMVDALSLLGIGGSWNDLFWAVHPGG
RAFLDSVEAGLRLEPHKLEASRRVLSEYGNMSGPSVIFVLDELRRQQERKGMGVILGLGPGVSVETMVLQATDSQKKI
>zma:103650038  bisdemethoxycurcumin synthase-like
MTSLLLVSQIAAVGLCSDRRRELRADGPATVLAIGTANPPNCVRQEEYADYYFRVTKSEHLTSLKDKLKRICHKSAIKKR
YFHHTEELLRGHPAFIDRSMPSLHERQDIMASAVPELAAAAAVDAIAEWGRPATEITHLVVTTYSGAHMPGVDWLVASLL
GLRPTVRRTMLYMNGCSSGCAALRLAKDMAENNRGARVLVACAEVTLAIFRAPHEAHVDTLILQSLLGDGAGAVIVGADP
VSVEEPDFEMLSASQTTIPETKHVAAGQLCEDGLHFNPSREIPSLVRENIEQCMVDALSLLGIGGSWNDLFWAVHPGGRA
VLDSVEEGLMLEPHKLEASRRVLSEYGNMSGPSVIFVLDELRRQQERKGMGVIVGLGPGVVVETIVLQATDSQKKI
>zma:103650033  bisdemethoxycurcumin synthase-like
MTSLLLGNQIARPTVGLCSDRRRELRADGPATVLAIGTANPPNCVRQEEYADYYFRVTKSEHLTSLKDKLKRICHKSAIK
KRYFHHTEELLRGNPAFIDRSMPSLHERQDIMASVVPELAAAAAVDAIAEWGRPATEITHLVVTTYSGAHMPGVDWLVAS
LLGLRPTVHRTMLYMNGCSSGCAALRLAKDMAENNRGARVLVACAEVTLTLFRAPHEAHVDTLILQSLFGDGAGAVIVGA
DPVSVEEPDFEMLSASQTMIPESKHVAAGQLCEDGLHFHPSREIPSLVRENIEQCMVDALSLLGIGGSWNDLFWAVHPGG
RAVLDSVEAGLRLEPHKLEASRRVLSEYGNMSGPSVIFVLDELRRQQERKGMGVILGLGPGVSVETIVLQATDSQKKL
>sbi:SORBI_03g009970  SORBIDRAFT_03g009970, Sb03g009970; hypothetical protein
MLRGHPEFLNRASPSLDARMDVMATAVLELASVAAAKAIADWGRPAAEITHLIVSTYSSGGHMPGADFRLASLLGLPPSV
QRTMLYMHGCTSSSAALRAAKDITENNSGARILVASADLITLMLFRAPDDNDTLMMQSMFSDGAGAVVVVGADPVAGEAQ
AKFELVSASQVMAPAGKLEGGVGLGQLRHSGLLFHPSRSIPAVIHENLERTISDWNDFFWAVHPGGRAMLDSVEETLELS
PGKLTASRRVLAEYGNMSGPSLIFVLQDLQSSKNGREMGVMLGLGPGLDVEIMVLRATGNY
>obr:102706796  bisdemethoxycurcumin synthase-like
MAIASAARCCIPAGAGAGAAVLAIGTANPASCIPQEEYAGWSFRVPGGDHLTGLKAKMERICEKSSIKKRHFHLTEEVLA
EHPDFVDRALPSLDARLDITDTAVPELAAAAARKAIAEWGRPAADITHLVVATSSGGKFVGADVRLAKLLGLRPTVRRTL
LSLPGCSAGSGALRVAKDQAESVAGARVLVACADLSLIAFRGPEEGCLDTLILQGLFGDGAGAVVIGADPASPVERPIFY
MASASQTTIPDTEHVVTGQLRQGGLDYHISREMPALVGEHVGRCLADALGALGLGLHDGGWNGLFWAVHPGGRAILDSVE
ARLALAPEKLAASRRVLSEFGNMTSATVIFVLDELRRPRGEEERRGCEWGVAVAFGPGVTVETMVLRAVHY
>osa:4350635  bisdemethoxycurcumin synthase-like
HAAVLAIGTANPASWVTQEEYVDWYFRVTNSEHLADLKAKMKRICDKSGIKKRHFHLTEELLADHPDFADRAQPSLDARL
DVAAAAVPELAAAAAARKAIAEWGRPAGDITHLVVTTNSGGHVVGADVRLARVLGLRPTVRRTLLYLGGCSAGSGALRLA
KDLAENTPGARVLVACAELNLIAFRGPEDGCLDTLILQGIFGDGAGAAVVGADPVVPVERPIFYMASASQTTIPGTEHAI
TGQLRKGGLDYHIAHEMPSLVGEHIAHCVADALAPLGIGIDVDVDGGGGWNGLFWAVHPGGRAILDSVEARLALAPGKLA
ANRRVLGEFGNMAGATVFFVLDELRRARGEGEQRGCEWGVAVAFGPGVTVETMVLRAVHF
>zma:100192519  GRMZM2G477683; uncharacterized LOC100192519
MTDTGSTDANGKSQGSRGKAMLLALGKGFPDQVLPQEKVAASYLQESSCDDPDTRAKLERLCTTTTVRTRYTVMSKELLD
KHPELKMEGTPTLTPRLDVCNAAVIDLGAAAARAALHEWGRPAADITHLIYISSSELRLPGGDLHLAARLGLSPNTVRTS
LLFLGCSGGAAALRTAKDIAENNPGSRVLVTAAETTVLGFRPPSYDRPYDLVGAALFGDGASAVIIGAGPMAPAENPFLE
LQFSTQEFLPGTDKVIDGNISEEGINFKLGRDLPEKIESRIEGFCRTLMNQVGIKDFNDVFWAVHPGGPAILNRLEICLQ
LQPEKLKISRKALMNYGNVSSNTIFYVLEYLRDELKKGTISEDWGLILAFGPGITFEGLLVQGVKKTFTS
>zma:100284244  chalcone synthase G
MTGSGSTGANGKSQSSRAKAMLLALGKSFPDQVLPQEKVVESYLQESSCDDPATRAKLQRLLKTRYTVMSKELLDKHPEL
KMEGTPTLTPRLDICNAAVIDLGAAAARAALDEWGRPAADITHLIYISSSDLRLPGGDLHLAARLGLSPNTVRTSLLFLG
CSGGAAALRTAKDIAENNPGSRVLVTAAETTVLGFRPPSYDRPYDLVGAALFGDGASAVIIGAGPMTPAENPFLELEFST
QEFLPGTDKVIDGKISEEGINFKLGRDLPEKIESRIEGFCRTLMNKVGIKDFNDIFWAVHPGGPAILNRLEFCLKLQPEK
LKISRKALMNYGNVSSNTIFYVLEYLRDELKKGAISEEWGLILAFGPGITFEGLLVRGVKKTFTS
>sbi:SORBI_01g018950  SORBIDRAFT_01g018950, Sb01g018950; hypothetical protein
MTGGANGRSQQSSRGKAMLLALGKGFPDQVLPQEKVVESYLQDSSCDDPATRAKLERLCTTTTVRTRYTVMSKELLDKHP
ELKMEGTPTLTPRLDICNAAVIDLGAAAARAALDDWGRPAADITHLIYISSSELRLPGGDVHLAARLGLSPNTVRTSLLF
LGCSGGAAALRTAKDIAENNPGSRVLVTAAETTVLGFRPPSYDRPYDLVGAALFGDGASAVIIGAGPMAPAEDPFLELEF
STQEFLPGTDKVIDGKIAEEGINFKLGRDLPEKIESRIEGFCRTLMNQVGIKDFNDVFWAVHPGGPAILNRLEFCLELQP
EKLKISRKALKNYGNVSSNTIFYVLEYLRDELKKGAISEEWGLILAFGPGITFEGLLVRGVKKTFTS
>sita:101773083  type III polyketide synthase A
MSGSVVSGGANGKSQQGSRGKAMLLALGKGLPGQVLPQEKVVESYLQDSTCDDPATRAKLERLCKTTTVRTRYTVMTKEL
LDEHPELKTEGIPTLTPRLDICNSAVIDLGAAAARAALDDWGRPAADITHLVYISSSELRLPGGDLHLAARLGLSPNTVR
TSLLFLGCSGGAAALRTAKDIAENNPGSRVLVTAAETTVLGFRPPSYDRPYDLVGAALFGDGASAVIVGAGPMTPAENPF
LELEFSTQEFLPGTDKVIDGKISEEGINFKLGRDLPEKIESRIEGFCRNLMDQVGIKDFNDVFWAVHPGGPAILNRLEFC
LELQPEKLKISRKALMNYGNVSSNTIFYVLEYLRDELKKGAISEEWGLILAFGPGITFEGLLVRGVN
>ats:F775_29895  Stilbene synthase 4
MSGLGGLGSIGGGGNGISHGSGGKAKLLALGKGLPEQVLPQEKLVETYLQDTSCDDPATRAKLERLCKTTTVRTRYTVMS
KELLDEYPELKTEGSPTLTPRLDICNAAVLELGAAAARAALGEWGRPAADITHLVYISSSELRLPGGDLFLATRLGLSPN
TVRTSLLFLGCSGGAAALRTAKDIAENNPGSRVLVIAAETTVLGFRPPSPDRPYDLVGAALFGDGASAAIIGASPIKAEE
DPFLELEFSTQEFLPGTDKVIDGKISEEGINFKLGRDLPEKIESRIEGFCRILMDKVGIKEFNDVFWAVHPGGPAILNRL
EVCLELEPDKLKISRKALMNYGNVSSNTVFYVLEYLRDELKKGAIREEWGLILAFGPGITFEGMLVRGIN
>bdi:100822254  type III polyketide synthase A-like
MSGLGLGDIGRSGNGRSHGKAKLLALGKGLPEHVQPQDKLVETYLQDTRCDDPATRAKLERLCKTTTVKTRYTVMSKELL
DEHPELKTEGTPTLTPRLDICNAAVLELGAAAAHAALGEWGRPAVEITHLVYISSSELRLPGGDLFLATRLGLSPNTVRT
SLLFLGCSGGAAALRTAKDIAENNPGSRVLVIAAETTVLGFRPPSPDRPYDLVGAALFGDGASAAIIGASPITAEENPFL
ELEFSTQEFLPGTDKVIDGKITEEGINFKLGRDLPEKIESRIEGFCRILMDKVGIKEFNDVFWAVHPGGPAILNRLEICL
QLDPDKLKISRKALMNYGNVSSNTVFYVLEYLRDGLKKGMIREEWGLILAFGPGITFEGMLVRVIN
>dosa:Os10t0484800-01  Os10g0484800; Polyketide synthase, type III domain containing protein.
MADLGFGDARSGNGSRSQCSRGKAMLLALGKGLPEQVLPQEKVVETYLQDTICDDPATRAKLERLCKTTTVRTRYTVMSK
ELLDEHPELRTEGTPTLTPRLDICNAAVLELGATAARAALGEWGRPAADITHLVYISSSELRLPGGDLFLATRLGLHPNT
VRTSLLFLGCSGGAAALRTAKDIAENNPGSRVLVVAAETTVLGFRPPSPDRPYDLVGAALFGDGASAAIIGAGPIAAEES
PFLELQFSTQEFLPGTDKVIDGKITEEGINFKLGRDLPEKIENRIEGFCRTLMDRVGIKEFNDVFWAVHPGGPAILNRLE
VCLELQPEKLKISRKALMNYGNVSSNTVFYVLEYLRDELKKGMIREEWGLILAFGPGITFEGMLVRGIN
>osa:4348937  chslk; type III polyketide synthase A
MADLGFGDARSGNGSRSQCSRGKAMLLALGKGLPEQVLPQEKVVETYLQDTICDDPATRAKLERLCKTTTVRTRYTVMSK
ELLDEHPELRTEGTPTLTPRLDICNAAVLELGATAARAALGEWGRPAADITHLVYISSSELRLPGGDLFLATRLGLHPNT
VRTSLLFLGCSGGAAALRTAKDIAENNPGSRVLVVAAETTVLGFRPPSPDRPYDLVGAALFGDGASAAIIGAGPIAAEES
PFLELQFSTQEFLPGTDKVIDGKITEEGINFKLGRDLPEKIENRIEGFCRTLMDRVGIKEFNDVFWAVHPGGPAILNRLE
VCLELQPEKLKISRKALMNYGNVSSNTVFYVLEYLRDELKKGMIREEWGLILAFGPGITFEGMLVRGIN
>obr:102702039  type III polyketide synthase A-like
MSGLGCCNTNDRGGNGKSHCSGGKAMLLALGKGLPEQVLPQEKVVETYLQDSSCDDPATRAKLERLCKTTTVRTRYTVMS
KELLDEHPELKTEGTPTLTPRLDICNAAVLELGATAARAALGEWGRPAADITHLVYISSSELRLPGGDLFLAARLGLHPN
TIRTSLLFLGCSGGAAALRTAKDIAENNPGSRVLVIAAETTVLGFRPPSPDRPYDLVGAALFGDGASAVIIGAGPITAEE
NPFLELQFSRQEFLPGTEKVIDGKISEEGINFKLGRDLPEKIESRIEGFCRTLMDRVGIKEFNDVFWAVHPGGPAILNRL
ELCLELQTEKLKISRKALMNYGNVSSNTVFYVLEYLRDELKKGVIREEWGLILAFGPGITFEGMLVRGVNRD
>cmo:103487618  type III polyketide synthase A
MSKMSCESSAMLDHARARRVPTPGTATILALGKAFPSQLVPQECLVEGYIRDTKCIDTTIKEKLERLCKTTTVRTRYTVM
CKEILDKYPELVTEGSPTIRQRLEIANSAVVEMATEASKACIKEWGRSVEDITHIVYVSSSEIRLPGGDLYIANQLGLKN
DVGRVMLYFLGCYGGVTGLRVAKDIAENNPGSRVLLTTSETTILGFRPPNNARPYDLVGAALFGDGAAAVIIGADPMLGQ
ESPFMELNYAIQQFLPDTQNVINGKLSEEGISFKLGRDLPQRIDDNIEGFCRKLMKKRNLMNFNDLFWAVHPGGPAILNK
LENTLRLKSEKLECSRKALMDYGNVSSNTIFYVIENMRENLKREDGEEWGLALAFGPGITFEGILIRSL
>csv:101203006  chalcone synthase
MSKMSCESSVMLDRARARRVPTPGTATILALGKAFPSQLVPQECLVEGYIRDTKCIDATIKEKLERLCKTTTVRTRYTVM
CKEILDKYPELVTEGSPTIRQRLEIANSAVVEMATEASKACIKEWGRSVEDITHIVYVSSSEIRLPGGDLYIANQLGLKN
DVGRVMLYFLGCYGGVTGLRVAKDIAENNPGSRVLLTTSETTILGFRPPNNARPYDLVGAALFGDGAAAVIIGADPVLGQ
ESPFMELNCAIQQFLPDTQNVINGKLSEEGISFKLGRDLPQRIDDNIEGFCRKLMEKRNLVNFNDLFWAVHPGGPAILNK
LENTLRLKSEKLECSRKALMDYGNVSSNTIFYVIENMRENLKREDGEEWGLALAFGPGITFEGILIRSL
>adu:107494527  type III polyketide synthase A
MTQGKLNGSSKEHAACTRRVPTPGVATILAIGKAFPSQIIPQECLVEGYIRDTKCEDSYIKEKLERLCKNTTVKTRYTVM
SKEILDKYPELATEGSATIKQKLEIANPAVVEMATNASLACIKEWGRPAQDITHIVYVSSSEIRLPGGDLYLANELGLRS
DVSRVMLYFLGCYGGVTGLRVAKDIAENNLGSRVLLTTSETTILGFRPPNKSRPYDLVGAALFGDGAAAVIIGANPVLGQ
ESPFMELNYAVQKFVPETHTVIDGRLSEEGINFKLGRDLPQKIEDNIEEFCKKLMAKSNIKDFNELFWAVHPGGPAILNK
LESTLKLSSEKLDCSRKALMDYGNVSSNTIFYVMEYMREYLKEGREEWGLGLAFGPGITFEGILLRSL
>aip:107648382  type III polyketide synthase A
MTQGKLNGSSKEHAACTRRVPTPGVATILAIGKAFPSQIIPQECLVEGYIRDTKCEDSYIKEKLERLCKNTTVKTRYTVM
SKEILDKYPELATEGSATIKQKLEIANPAVVEMATNASLACIKEWGRPAQDITHIVYVSSSEIRLPGGDLYLANELGLRS
DVSRVMLYFLGCYGGVTGLRVAKDIAENNLGSRVLLTTSETTILGFRPPNKSRPYDLVGAALFGDGAAAVIIGANPVLGQ
ESPFMELNYAVQKFVPETHTVIDGRLSEEGINFKLGRDLPQKIEDNIEEFCKKLMAKSNIKDFNELFWAVHPGGPAILNK
LESTLKLSSEKLDCSRKALMDYGNVSSNTIFYVMEYMREYLKEGREEWGLGLAFGPGITFEGILLRSL
>gmx:100793478  type III polyketide synthase A-like
MPQGDSNGSSKQLAAVTRRVPTPGKATILAIGKAFPSQIIPQECLVEGYIRDTKCEDAYIKEKLERLCKNTTVKTRYTVM
SKEILDKYPELATEGSPTIRQKLEIANPAVVEMATKASLCCIKEWGRPAQDITHIVYVSSSEIRLPGGDLYLANELGLRS
DVSRVMLYFLGCYGGVTGLRVAKDIAENNPGSRVLLTTSETTILGFRPPNKARPYDLVGAALFGDGAAAVIIGANPVMGQ
ESPFMELSYAVQKFLLDTHNVIDGRLSEEGINFKLGRDLPQKIEDNIEEFCRKLMAKSSAKDFNDLFWAVHPGGPAILNR
LESTLKLSNDKLECSRKALMDYGNVSSNTIFYVMEYMREYLKEDGEEWGLGLAFGPGITFEGILLRSL
>pvu:PHAVU_008G141200g  hypothetical protein
MPQGDSNGSSTQHAAPTNTTRRVPTPGKATILAIGKAFPSQIIPQECLVEGYIRDTKCVDAYIKEKLERLCKNTTVKTRY
TVMSKEILDKYPELATEGSPTIKQKLEIANPAVVEMATKASLCCIKEWGRPAEDITHIVYVSSSEIRLPGGDLYLANELG
LRSDVGRVMLYFLGCYGGVTGLRVAKDIAENNPGSRVLVTTSETTILGFRPPNKARPYDLVGAALFGDGAAAVIVGANPM
VGQESPFMELSYAVQKFLPDTHSVIDGRLSEEGINFKLGRDLPQKIEENIEDFCRKLMAKSSVKEFNDLFWAVHPGGPAI
LNKLESSLKLSTDKLECSRKALMDYGNVSSNTIFYVMEYMREYLKDDGEEWGLGLAFGPGITFEGILLRSL
>vra:106759123  type III polyketide synthase A
MRQGDSNGSSTQHAALTTNTRRLPTPGKATILAIGKAFPSQIIPQECLVEGYIRDTKCVDAYIKEKLERLCKNTTVKTRY
TVMSKEILDKYPELATEGSPTIKQKLEIANPAVVEMATKASLCCIKEWGRPAQDITHIVYVSSSEIRLPGGDLYLANELG
LRSDVGRVMLYFLGCYGGVTGLRVAKDIAENNPGSRVLVTTSETTILGFRPPNKARPYDLVGAALFGDGAAAVIVGANPV
VGQESPFMELSYAVQKFLPETHSVIDGRLSEEGINFKLGRDLPQKIEDNIEEFCRKLMAKSSVKEFNDLFWAVHPGGPAI
LNKLESTLKLSSDKLECSRKALMDYGNVSSNTIFYVMEYMREFLKDGAEEWGLGLAFGPGITFEGVLLRSL
>mtr:MTR_4g078730  chalcone synthase family protein, putative
MPQGDLNGSSSANGERVTRAPVPGKATILALGKAFPSQVLPQECLVEGYIRDTKCEDDYVKEKLTRLCKNTTVKTRYTVM
SKEILDEYPELFIEGTPTIRQKLEIANPAVVEMATRASKACIEEWGRSPEEITHIVYVSSSEIRLPGGDLYLANELGLKS
DVNRVMLYFLGCYGGVSGLRVAKDIAENNPGSRVLLTTSETTILGFRPPNKARPYDLVGAALFGDGAAAAIIGTNPLPNQ
ERPFMELNYAVQQFLPNTQNVIDGRITEEGINFKLGRDLPQKIEDNIEEFCKKLMAKSGVKEFNEMFWAVHPGGPAILNK
LENTLKLSGDKLECSRKALMNFGNVSSNTIFYVMEYMRDYLKNDGTEEWGLGLAFGPGITFEGVLLRSL
>cam:101500073  type III polyketide synthase A-like
MPQGDLNGNSTQNGARARRAPVPGKATILALGKAFPSQVLPQECLVEGYIRDTKCADSSIKEKLERLCKNTTVKTRYTVM
SKEILDKYPELAIEGTPTIRQKLEIANPAVVEMATRASKACIKEWGRPVEEITHMVYVSSSEIRLPGGDLYLANELGLKS
DVNRVMLYFLGCYGGVTGLRVAKDIAENNPGSRVLLTTSETTILGFRPPNISRPYDLVGAALFGDGAAAAIIGTNPLLNH
ESPFIELNYAVQKFLPDTQNVIDGRISEEGINFKLGRDLPQKIEDNIEEFCNKLMAKCDVKDFNELFWAVHPGGPAILNK
LETILKLSGDKLECSRKALMDYGNVSSNTIFYVMEYMREYLKEDGREEWGLGLAFGPGITFEGILLRSL
>sot:102588465  type III polyketide synthase A
MSHNNKNVNGASNHFFQPSRRVPTLGKATILAMGKALPPQLVPQDCLVEGYMRDTNCKDLRIKEKLERLCKTTTVKTRYT
VMSKEILEKYPELATEGTPTINQRLEIANPAVVEMAKEASLACIKEWGRTVDEITHIVYVSSSEIRLPGGDLHLSTELGL
RSDVGRVMLYFLGCYGGVTGLRVAKDIAENNPGSRVLLTTSETTILGFRPPNNARPYDLVGAALFGDGAAAVIIGTEPIV
GTESPFIELNFAMQQFLPGTKNVIDGRLTDEGINFKLGRDLPEKIQDNIEEFCKKLIAKNDELKGSNYNDLFWAVHPGGP
AILDRLEKTMKLQNEKLNCSRKALMDFGNVSSNTIFYVMENMREELKNKKDGGEEWGLALAFGPGITFEGILLRSL
>sly:101263641  chalcone synthase 6-4
MSHNNKNVNGASNHFLRLPTPGKATILAIGKALPPQLVPQDCLVEGYMRDTNCKDLRIKEKLERLCKTTTVKTRYTVMSK
EILEKYPELATEGTPTINQRLEIANEAVVEMAKEASLACIKEWGRSVDEISHIVYVSSSEIRLPGGDLHLSTELGLRSDV
GRVMLYFLGCYGGVTGLRVAKDIAENNPGSRVLLTTSETTILGFRPPNNARPYDLVGAALFGDGAAAVIIGTEPIIGTES
PFIELNFAMQQFLPGTKNVIDGRLTDEGINFKLGRDLPEKIQENIEEFCKKLIAKRDELQGSNYNDLFWAVHPGGPAILD
RLEKTMKLQNEKLNCSRKALMDFGNVSSNTIFYVIENMREEMKNKKDAGEEWGLALAFGPGITFEGILLRSLLI
>spen:107030593  type III polyketide synthase A
MSHNNKNVNGASNHFFQPSRRLPTPGKATILAIGKALPPQLVPQDCLVEGYMRDTNCKDLRIKEKLERLCKTTTVKTRYT
VMSKEILEKYPELATEGTPTINQRLEIANEAVVEMAKEASLACIKEWGRSVDEISHIVYVSSSEIRLPGGDLHLSTELGL
RSDVGRVMLYFLGCYGGVTGLRVAKDIAENNPGSRVLLTTSETTILGFRPPNNARPYDLVGAALFGDGAAAVIIGTEPII
GTESPFIELNFAMQQFLPGTKNVIDGRLTDEGINFKLGRDLPEKIQENIEEFCKKLIAKNDELQGSNYNDLFWAVHPGGP
AILDRLEKTMKLENEKLNCSRKALMDFGNVSSNTIFYVIENMREEMKNKKDGGEEWGLALAFGPGITFEGILLRSLLI
>bvg:104905317  chalcone synthase
MMSKNDGNGASSDHFYRTATLGKATVLALGKAFPKQLIPQEHLVEGYIRDTNCHDLVVKEKLERLCKTTTVKTRYTVMSR
EILNNYPELATEGTPTIKQKLEIANPAVVEMALEASIACIKEWGRPAQDITHIVYVSSSEIRLPGGDLYLSTELGLRPDV
GRVMLYFLGCYGGVTGLRVAKDIAENNPGSRVLLTTSETTILGFRPPNKDRPYDLVGAALFGDGAAAVIIGSHPDLGREK
PFMELNYAVQQFLPGTHNVIDGCITEEGINFKLGRDLPNKIEDNIEEFCKKLMSKAGLKDYNELFWAVHPGGPAILNRVE
NTLKLKGDKLNCSRRALMDYGNVSSNTVFYVMEYMRDELKSKQNGGEEWGLALAFGPGITFEGILLRSL
>eus:EUTSA_v10007831mg  hypothetical protein
MSNPGMKGVEKQSSIFTRRVANPGKATVLALGKAFPSQVVPQENLVEGFLRDTKCDDAFIKEKLEHLCKTTTVKTRYTVL
SREILDKYPELTTEGSPTIKQRLEIANEAVVEMALEASLGCIKEWGRPAGDITHIVYVSSSEIRLPGGDLYLSAKLGLRN
DVNRVMLYFLGCYGGVTGLRVAKDIAENNPGSRVLLTTSETTILGFRPPNKARPYDLVGAALFGDGAAAVIIGADPRESE
APFMELHYAVQQFLPGTQNVIDGRLSEEGINFKLGRDLPQKIEENIEEFCKKLMGKAGDESMEFNDMFWAVHPGGPAILN
RLETKLKLEGEKLESSRRALRDYGNVSSNTILYVMEYVRDELKKKGESAQEWGLGLAFGPGITFEGLLIRSLTSL
>bna:106405129  type III polyketide synthase A
MSSSGMNGVKKQITTRRVANPGKATVLALGKAFPSQVVPQEHLVEGFLRDTKCDDPFIKEKLEHLCKTTTVKTRYTVLSR
EILDKYPELTTEGSPTIKQRLEIANEAVVEMALEASLGCIKEWGRPVEDITHIVYVSSSEIRLPGGDLYLSAKLGLKNDV
NRVMLYFLGCYGGVTGLRVAKDIAENNPGSRVLLTTSETTILGFRPPNKARPYDLVGAALFGDGAAAVIIGADPLPSESP
FMELHYAVQQFVPGTQTVIDGRLTEEGINFKLGRDLPQKIEENIEEFCKKLMGKAGDDSMEFNDMFWTVHPGGPAILNRL
ETKLKLGREKLECSRRALVDYGNVSSNTILYVMEYMRDELKKKGDGAQEWGLGLAFGPGITFEGLLLRSLASP
>bna:106447419  type III polyketide synthase A-like
MSSSGMNGVKKQISTRRVANPGKATVLALGKAFPSQVVPQEHLVEGFLRDTKCDDPFIKEKLEHLCKTTTVKTRYTVLSR
EILDKYPELTTEGSPTIKQRLEIANEAVVEMALEASLGCIKEWGRTVEDITHIVYVSSSEIRLPGGDLYLSAKLGLKSDV
NRVMLYFLGCYGGVTGLRVAKDIAENNPGSRVLLTTSETTILGFRPPNKARPYDLVGAALFGDGAAAVIIGADPLPSEAP
FMELHYAVQQFVPGTQTVIDGRLTEEGINFKLGRDLPQKIEENIEEFCKKLMGKAGDDSMEFNDMFWTVHPGGPAILNRL
ETKLKLGREKLECSRRALVDYGNVSSNTILYVMEYMRDELKKKGDGAQEWGLGLAFGPGITFEGLLLRSLASP
>brp:103865637  chalcone synthase
MSSSGMNGVKKQISTRRVANPGKATVLALGKAFPSQVVPQEHLVEGFLRDTKCDDPFIKEKLEHLCKTTTVKTRYTVLSR
EILDKYPELTTEGSPTIKQRLEIANEAVVEMALEASLGCIKEWGRTVEDITHIVYVSSSEIRLPGGDLYLSAKLGLKSDV
NRVMLYFLGCYGGVTGLRVAKDIAENNPGSRVLLTTSETTILGFRPPNKARPYDLVGAALFGDGAAAVIIGADPLPSEAP
FMELHYAVQQFVPGTQTVIDGRLTEEGINFKLGRDLPQKIEENIEEFCKKLMGKAGDDSMEFNDMFWTVHPGGPAILNRL
ETKLKLGREKLECSRRALVDYGNVSSNTILYVMEYMRDELKKKGDGAQEWGLGLAFGPGITFEGLLLRSLAST
>aly:ARALYDRAFT_470071  chalcone synthase family protein
MSNSRMNGVEKLSSISTRRVANPGKATLLALGKAFPSQVVPQENLVEGFLRDTKCEDAFIKEKLEHLCKTTTVKTRYTVL
SREILDKYPELTTEGSPTIKQRLEIANEAVVEMALEASLGCIKEWGRPVEDITHIVYVSSSEIRLPGGDLYLSAKLGLRN
DVNRVMLYFLGCYGGVTGLRVAKDIAENNPGSRVLLTTSETTILGFRPPNKARPYDLVGAALFGDGAAAVIIGADPRECE
APFMELHYAVQQFLPGTQNVIDGRLTEEGINFKLGRDLPQKIEENIEEFCKKLMGKAGGDESMEFNDMFWAVHPGGPAIL
NRLETKLKLEKEKLESSRRALVDYGNVSSNTILYVMEYMREELKKKGDEAQEWGLGLAFGPGITFEGLLIRSLTSP
>ath:AT1G02050  LAP6; polyketide synthase A
MSNSRMNGVEKLSSKSTRRVANAGKATLLALGKAFPSQVVPQENLVEGFLRDTKCDDAFIKEKLEHLCKTTTVKTRYTVL
TREILAKYPELTTEGSPTIKQRLEIANEAVVEMALEASLGCIKEWGRPVEDITHIVYVSSSEIRLPGGDLYLSAKLGLRN
DVNRVMLYFLGCYGGVTGLRVAKDIAENNPGSRVLLTTSETTILGFRPPNKARPYDLVGAALFGDGAAAVIIGADPRECE
APFMELHYAVQQFLPGTQNVIEGRLTEEGINFKLGRDLPQKIEENIEEFCKKLMGKAGDESMEFNDMFWAVHPGGPAILN
RLETKLKLEKEKLESSRRALVDYGNVSSNTILYVMEYMRDELKKKGDAAQEWGLGLAFGPGITFEGLLIRSLTSS
>thj:104814081  chalcone synthase
MSKSGMVGVERQSGRRVANPGKATVMALGKAFPSQVVPQENLVEGYLRDTKCDDSFIKEKLQHLCKTTTVKTRYTVMSRE
VLDKYPELTTEGSPTIRQRLDIANEAVVKMAFEASLACINEWGRPVEDITHVVYVSSSEICLPGGDLHLSAQLGLRNDVN
RVMLYFLGCYGGVTGLRVAKDIAENNPGSRVLLTTSETTILGFRPPNKARPYDLVGAALFGDGAAAVIIGADPTESETPF
MELHYAVQQFLPGTQNVIDGRLTEEGINFKLGRDLPQKIEDNIEEFCRKLKGKAGGEALELNDMFWAVHPGGPAILNRLE
TKMKLKPGKLECSRRALMDYGNVSSNTIFYVMEYVRDDLRKKAIQGEAEDEEWGLALAFGPGITFEGVLMRSL
>crb:CARUB_v10003743mg  hypothetical protein
MLASARLEKRKEIGKSSRRTANQGKATVLALGKAFPSNVVSQENLVEEYLREINCDDLSIRDKLQHLCKTTTVKTRYTVM
SRETLHKYPELATEGSPTIKQRLEIANEAVVQMAYEASLVCIKEWGRAVQDITHLVYVSSSEFRLPGGDLYLSAQLGLSN
EVQRVMLYFLGCYGGVSGLRVAKDIAENNPGSRVLLTTSETTVLGFRPPNKARPYDLVGAALFGDGAAALIIGADPTESE
SPFVELHCAMQQFLPGTHGVIDGRLSEEGISFKLGRDLPQKIEDNVEEFCKKLVAEAGSGSGSLELNDLFWAVHPGGPAI
LSGLETKLKLKPEKLECSRRALMDYGNVSSNTIFYIMEKVRDELEKKGTGGEEWGLGLAFGPGITFEGFLMRSL
>ath:AT4G00040  Chalcone and stilbene synthase family protein
MLVSARVEKQKRVAYQGKATVLALGKALPSNVVSQENLVEEYLREIKCDNLSIKDKLQHLCKSTTVKTRYTVMSRETLHK
YPELATEGSPTIKQRLEIANDAVVQMAYEASLVCIKEWGRAVEDITHLVYVSSSEFRLPGGDLYLSAQLGLSNEVQRVML
YFLGCYGGLSGLRVAKDIAENNPGSRVLLTTSETTVLGFRPPNKARPYNLVGAALFGDGAAALIIGADPTESESPFMELH
CAMQQFLPQTQGVIDGRLSEEGITFKLGRDLPQKIEDNVEEFCKKLVAKAGSGALELNDLFWAVHPGGPAILSGLETKLK
LKPEKLECSRRALMDYGNVSSNTIFYIMDKVRDELEKKGTEGEEWGLGLAFGPGITFEGFLMRNL
>aly:ARALYDRAFT_490563  hypothetical protein
MLASARVEKQKRVAYQGKATLLALGKAFPSNVVSQENLVEDYLREIKCDDLSIKDKLQHLCKSTTVKTRYTVMSRETLQK
YPELATEGSPTIKQRLEIANEAVVQMAYEASLVCIKEWGRTVEDITHLVYVSSSEFRLPGGDLYLSTQLGLRNEVQRVML
YFLGCYGGLSGLRVAKDIAENNPGSRVLLTTSETTVLGFRPPNKARPYDLVGAALFGDGAAALIIGADPRESESPFMELH
CALQQFLPQTQGVIDGRLSEEGISFKLGRDLPQKIEDNVEEFCKKLVAKAGSGSLELNDLFWAVHPGGPAILSGLETKLK
LKPEKLECSRRALMDYGNVSSNTIFYIMDKVRDELEKKGTEGEEWGLGLAFGPGITFEGFLMRSL
>bna:106401832  type III polyketide synthase C
MLATGRVAKQKEIAQSTRRVANQGKATVLALGKAFPSNVVSQENLVEEYLREIKCDDPSIKEKLQHLCKTTTVKTRYTVM
SSETMQKYPELATEGSPTIKQRLEIANEAVVQMAYEASLACIKEWGRGVEDITHLVYVSSSEFRLPGGDLYLSAQLGLSN
EVQRVMFYFLGCYGGVSGMRVAKDIAENNPGSRVLLTTSETMVLGFRPPNKARPYDLVGAALFGDGAAALIIGADPTESE
NPFMELHYALQQFLPGTQGVIDGRLSEEGISFKLGRELPQKIEDNIEEFCKKLVAKAGSGSLELNDLFWAVHPGGPAILN
GLETKLKLKPEKLECSRQALVDYGNASSNTIFYIMDKVRGELEKKGRGGEEWGLGLAFGPGITFEGFLMRSL
>brp:103858374  chalcone synthase
MLATGRVAKQKEIAQSTRRVANQGKATVLALGKAFPSNVVSQENLVEEYLREIKCDDPSIKEKLQHLCKTTTVKTRYTVM
SSETMQKYPELATEGSPTIKQRLEIANEAVVQMAYEASLACIKEWGRGVEDITHLVYVSSSEFRLPGGDLYLSAQLGLSN
EVQRVMFYFLGCYGGVSGMRVAKDIAENNPGSRVLLTTSETMVLGFRPPNKARPYDLVGAALFGDGAAALIIGADPTESE
SPFMELHYALQQFLPGTQGVIDGRLSEEGISFKLGRELPQKIEDNIEEFCKKLVAKAGSGSLELNDLFWAVHPGGPAILN
GLETKLKLKPEKLECSRQALVDYGNASSNTIFYIMDKVRGELEKKGRGGEEWGLGLAFGPGITFEGFLMRSL
>bna:106443703  type III polyketide synthase C
MLATGRVAKQKEIAQSTRRVANQGKATVLALGKAFPSNVVSQKNLVEEYLREIKCDDPSIKEKLQHLCKTTTVKTRYTVM
SSETMQKYPELATEGTPTIKQRLEIANDAVVQMAYEASLACIKEWGRGVEDITHLVYVSSSEFRLPGGDLYLSAQLGLSN
EVQRVMFYFLGCYGGVSGMRVAKDIAENNPGSRVLLTTSETMVLGFRPPNKARPYDLVGAALFGDGAAALIIGADPTESE
SPFMELHYALQQFLPGTQAVIDGRLSEEGISFKLGRELPQKIEDNIEEFCKKLVAKAGSGSLELNDLFWAVHPGGPAILN
GLETKLKLKPEKLECSRQALVDYGNASSNTIFYIMDKVRDELEKKGRSGEEWGLGLAFGPGITFEGFLMRSL
>eus:EUTSA_v10028565mg  hypothetical protein
MALSLLSASPPLRLRRSIRRTSCSLFAAQRAKRNLLELISDQDRGLRTQKDAARRDAIVNAIESMAVIGRSSVTTGDSLS
ATWRLLWTTEKEQLFIIEKAGLFGTRAGDVLQVIDVKRRMLSNVITFPPDGVFFVRSDIDIASPQRVNFRAEKQKEIAPS
TRRVANQGKATVLALGKAFPSNVVSQENLVEEYLREIKCDDLSIKHKLQHLCKTTTVKTRYTVMSRETLHKYPELATEGS
PTIKQRLEIANEAVVQMAYEASLACIKEWGRPVEDITHLIYVSSSEFRLPGGDLYLSAQLGLRHEVQRVMLYFLGCYGGV
TGLRLAKDIAENNRGSRVLLTTSETMVLGFRPPNKARPYDLVGAALFGDGAAALIIGADPTESESPFIELHCAMQKFLPG
TQGVIDGRLSEEGISFKLARDLPQRIEDNVEDFCKKLVAEAGSGSGSLELNDLFWAVHPGGPAILNGLETKLKLKPGKLE
CSRQALMDYGNASSNTIFYIMDKVRDELGKKGRGGEEWGLGLAFGPGITFEGFLMRSL
>mdm:103438969  type III polyketide synthase A
MSKVERNGTNGSSGQYRSPSRYAPTPGKATVLALGKAFPSQLIPQDCLVEGYIRDTKCEDAAIKEKLERLCKTTTVKTRY
TVMSKEILDKYPELATEGTATIKQRLEIANPAVVEMALEASLACIKEWGRPVEDITHIVYVSSSEIRLPGGDLYLSSKLG
LRNDVGRVMLYFLGCYGGVTGLRVAKDIAENNPGSRVLLTTSETTILGFRPPNKARPYDLVGAALFGDGAAAVIIGSNPI
AGQESPFMELNYAVQQFLPGTHNVIDGRLSEEGINFKLGRDLPQKIDENIEEFCKKLTVPAKAELKNFNELFWAVHPGGP
AILNKMESTLKLSSDKLECSRRALMDYGNVSSNTIFYVMENMREELKLKKKEGRDEEWGLALAFGPGITFEGILLRSL
>fve:101298843  pentatricopeptide repeat-containing protein At1g02060, chloroplastic
MAAKPNSRRPPLTVLREQFLRPNRNSRPPLSYASPPKPTSSSSKSQCSKTAQAMASLINSTPWSPHLQSSLSSLSPSIST
TTVSQTLRRIKTPSQAIKFFNWVESLGFSHTSHSYFTILELLGRNRNLNAARNFLFSIEKRSNGKVKLEDKFFNSLIRSY
GAAGLFQEAVNVFKTMKSMGISASVFSFNSLFSVLLKRGRTSMVRNVYDEMLGMYGVEPDTHTFNILIRGFCMSSMVDEG
FWFFKEMERFKCEPDVVTYNTLVDGLCRDGKVEIARNVVKGMMSKSSEGELNQLNPNVVTYTTLIRGYCVRQEVDEALGV
LEEMTSQGMKPNEITYNTLFKGLCEAKRLDKIKEILEGAMRGEGFTPDTCTFNTLMHSHCIAGNLEEALKVFRMMSELKV
PPDSATYSVLIRSWCERRDYSKAEELFDELSKKQILLSDCGCTPIVASYKPIFEYLCSNGRTKKADEVFRQLLKRGTQDP
PSFKTLIMGHCREGTYEAGYKLVVLMLRRDYVPDVKIYDSLIDGFLEKGNPLLAQQTLEKMLKSSHLPRTSTFHSILAAL
LEKHCARESASLFSLMLEKNFRPNIDLSTDLLKLLFSEGLQEKAFKIVGLLHDGGYSIKLEELVKFLCQSRKLLEACELL
QFSLRKQENVSIDILDQVILGLCEINKLREAFGLYYELIENGDHGQLPCLHHLKSSLEVAGRSVEADFVSKRMPIHQLVD
KSGKSRPELYVYLQLIWAWMRDFSFLISIITILKMSKVQGNRNGSAKQLHVPTPGKATVLALGKAFPSQIIPQDCLVEGY
IRDTKCADVAIKEKLERLCKTTTVKTRYTVMSKEILDKYPELATEGTTTIRQRLEITNPAVVEMAFEASLACIKEWGRPV
EDITHIVYVSSSEIRLPGGDLYLASKLGLRNDVGRVMLYFLGCYGGVTGLRVAKDIAENNPGSRVLLTTSETTILGFRPP
NKARPYDLVGAALFGDGAAAVIVGSNPVWGQESPFMELNYAVQQFLPDTHNVIDGRLSEEGINFKLGRDLPQKIDENIEV
FCKKLMAKANLKDFNELFWAVHPGGPAILNKLEGTLKLTSDKLECSRQALMDYGNVSSNTIFYVMEKMRDELRKKEGSEE
WGLALAFGPGITFEGILLRSL
>pmum:103331542  type III polyketide synthase A
MSKLESNGANGSSKQFHAPSRHAPTPGKATVLALGKAFPSQLIPQDCLVEGYIRDTKCVDVAIKEKLERLCKTTTVKTRY
TVMSKEILDKYPELATEGSATIRQRLEIANPAVVQMALEASLSCIKEWGRPVEDITHIVYVSSSEIRLPGGDLYLASKLG
LRNDVGRVMLYFLGCYGGVTGLRVAKDIAENNPGSRVLLTTSETTILGFRPPNKARPYDLVGAALFGDGAAAVIVGSKPK
PGQETPFMELNYAVQQFLPDTHNVIDGRLSEEGINFKLGRDLPQKIDENIEEFCKKLMAKASLKDFNELFWAVHPGGPAI
LNKLESTLKLGSDKLECSRRALMDYGNVSSNTIFYVMENMREELKKKKEEEREEWGLALAFGPGITFEGILMRSL
>pper:PRUPE_ppa019432mg  hypothetical protein
MSKLESNGANGSSKQFHAPSRHAPTPGKATVLALGKAFPSQLIPQDCLVEGYIRDTKCVDVAIKEKLERLCKTTTVKTRY
TVMSKEILDKYPELATEGSATIRQRLEIANPAVVQMALEASLSCIKEWGRPVEDITHVVYVSSSEIRLPGGDLYLASELG
LRNDVGRVMLYFLGCYGGVTGLRVAKDIAENNPGSRVLLTTSETTILGFRPPSKARPYDLVGAALFGDGAAAVIVGSNPK
PGQETPFMELNYAVQQFLPDTHNVIDGRLSEEGINFKLGRDLPQKIDENIEEFCKKLMAKASLKDFNELFWAVHPGGPAI
LNKLESTLKLGSDKLECSRRALMDYGNVSSNTIFYVMENMRE
>sind:105174146  chalcone synthase
MSNIIINSNKNGATKLSPPPASGRVATPGKATILAIGKAFPNQLVPQDFLVEGYIRDTKCDDLAIKEKLERLCKTTTVKT
RYTVMSKEILDQYPELATEGSPTIKQRLEIANPAVLKMAKEASLACLKEWNRPPSHITHIVYVSSSEIRLPGGDLYLAAE
LGLRNDVGRVMLYFLGCYGGVTGLRVAKDIAENNPGSRVLLTTSETTILGFRPPNKARPYDLVGAALFGDGAASVXFLEL
NFAVQQFLPETSNVIDGRLSEEGIYFKLGRDLPQKIEENIEDFCKKLMVKAGLKEYNELFWAVHPGGPAILNRLESNLGL
DSQKLDCSRRALMDFGNVSSNTIFYVMEYMREELRKKENGEEWGLALAFGPGITFEGILLRSL
>egr:104442290  chalcone synthase-like
MSKVDANGSAKPRPASTRRSPTPGKATILAIGKAFPSQVIPQECLVEGFIRDTKCEDASIKEKLERLCKTTTVKTRYTVM
SKEILDKYPELVREGSPTLNQRLEIANPAVTEMALQASLSCIKQWGRPPGHITHLVYVSSSELRLPGGDLHLATRLGLRS
DVGRVMLYFLGCYGGVTGLRVAKDIAENNPGSRVLLTTSETTILGFRPPNKARPYDLVGAALFGDGAAAAIIGADPLLCH
GESPFMELRHAAQRFLPGTHDVIDGRLSDEGIYFKLGRDLPQKIEANIEEFCKGLMATAGLSEGFNDVFWAVHPGGPAIM
NKLESTLKLRSDKLECSRKALMDYGNVSSNTIFYVIENMRDELMKREGGEEWGLALAFGPGITFEGILVRSLS
>vvi:100259793  chalcone synthase
MSQMERNGAPKHDVALARRLPMPGKATVLAMGKAFPSQLIPQECLVEGYFRDTKCQDLAIKEKLERLCKTTTVKTRYTVM
SKEILEKYPELATEGSPTIKQKLEIANPAVLQMAMEASLACIEEWGRPVGDITHIVYVSSSEIRLPGGDLYLASQLGLRS
DVGRIMLYFLGCYGGVTGLRVAKDIAENNPGSRVLLTTSETTILGFRPPNKERPYDLVGAALFGDGAAAVIVGTDPIPGK
ECPFMELNHAVQQFLPGTHNVIDGRLSEEGINFKLGRDLPAKIEENIEEFCKKLMEKAGLVEFNDLFWAVHPGGPAILNR
LESTLKLRSEKLECSRRALMDYGNVSSNTIFYVMEYMREALKRKGGEEWGLALAFGPGITFEGILIRSL
>gra:105791686  chalcone synthase
MVPASNFFSTSVRFDLLSGASPLLESRYMAKAPMNEIRVWVKKQNHQSKPRGQNLWLVSSTPRHGQALLKMSKIDNNNAP
WHRLKRASTPRKATVLAIGKAFPRQLIPQEYLVEGYIRDTKCQDVSIKEKLERLCKTTTVKTRYTVMCKEILDQYPELAT
EGSSTIRQRLEIANPAVVEMAFEASLACIKEWGRPATDITHIIYVSSSEIRLPGGDLYLASELGLRNDVSRVMLYFLGCY
GGATGLRVAKDIAENNPGSRILLTTSETTILGFRPPNKARPYDLVGAALFGDGAAAVIIGTDPVTGKESPFMELSYAVQQ
FLPGTQSVIDGCLTEEGINFKLGRDLPQKIEDNIEEFCRKLMSKASLTDFNEMFWAVHPGGPAILNRLESTLKLNKGKLE
CSRKALKDFGNVSSNTIFYVMEYMREELKREGGEEWGLALAFGPGITFEGILLRSL
>tcc:TCM_046994  Chalcone and stilbene synthase family protein
MSKTDSNGAPGHRLRRASTSGKATVLAMGKAFPSQLIPQECLVEGYIRDTKCEDASIKEKLERLCKTTTVKTRYTVMCKE
ILDKYPELATEGSSTIKQRLEIANPAVVEMALEASLACIKEWGRPATDITHIIYVSSSEIRLPGGDLYLASQLGLKNDVN
RVMLYFLGCYGGVTGLRVAKDIAENNPGSRILLTTSETTILGFRPPNKARPYDLVGAALFGDGAAAVIIGTDPITNSESP
FMELNYAVQQFLPGTQNVIDGRLSEEGINFKLGRDLPQKIEDNIEEFCRKLVSKANLTEFNDLFWAVHPGGPAILNRLEN
TLKLNNGKLECSRRALMDYGNVSSNTIFYVMEYMREELKAEGGEEWGLALAFGPGITFEGILLRSL
>cic:CICLE_v10020530mg  hypothetical protein
MSQINGSGSDGHHSASARRTPTPGKATVLAIGKAFPSQLIPQECLVEGYLRDTKCEDESIKEKLERLCKTTTVKTRYTVM
SKAILDKYPELTTEGSATIKQRLEIANPAVVEMALEASLACIKEWGRPAEDITHIVYVSSSEIRLPGGDLYLSSKLGLRS
DVGRVMLYFLGCYGGVTGLRVAKDIAENNPGSRVLLTTSETTILGFRPPNKSRPYDLVGAALFGDGAAAVIVGADPFLDK
ESSPFMELNYAVQQFLPGTQNVIDGRLSEEGINFKLGRDLPQKIEENIEEFCKKLMAKAGLQDFNDLFWAVHPGGPAILN
RLESNLKLNNQKLECSRRALMDYGNVSSNTIFYVMDYMREELKRKGDEEWGLALAFGPGITFEGILLRGL
>cit:102612892  type III polyketide synthase A
MSQINGSGSDGHHSASARRTPTPGKATVLAIGKAFPSQLIPQECLVEGYLRDTKCEDESIKEKLERLCKTTTVKTRYTVM
SKAILDKYPELTTEGSATIKQRLEIANPAVVEMALEASLACIKEWGRPAEDITHIVYVSSSEIRLPGGDLYLSSKLGLRS
DVGRVMLYFLGCYGGVTGLRVAKDIAENNPGSRVLLTTSETTILGFRPPNKSRPYDLVGAALFGDGAAAVIVGADPFLDK
ESSPFMELNYAVQQFLPGTQNVIDGRLSEEGINFKLGRDLPQKIEENIEEFCKKLMAKAGLQDFNDLFWAVHPGGPAILN
RLESNLKLNNQKLECSRRALMDYGNVSSNTIFYVMDYMREELKRKGDEEWGLALAFGPGITFEGILLRGL
>pop:POPTR_0002s14240g  chalcone and stilbene synthase family protein
MSESDSNGASKHCTTPSRRAPTLGKATLLAIGKAFPSQLIPQECLVEGYIRDTKCDDASIKEKLERLCKTTTVKTRYTVM
SREILDKYPELATEGTPTIRQRLEIANPAVVEMALKASMACINEWGGSVEDITHIVYVSSSEVRLPGGDLYLASQLGLRN
DVGRVMLYFLGCYGGVTGLRVAKDIAENNPGSRVLLTTSETTILGFRPPSKARPYDLVGAALFGDGAAAVIIGANPVIGK
ESPFMELNYSVQQFLPGTQNVIDGRLSEEGIHFKLGRDLPQKIEDNIEEFCNKLMSKAGLTDFNELFWAVHPGGPAILNR
LESKLKLNEEKLECSRRALMDYGNVSSNTIVYVLEYMRDELKRGGGEWGLALAFGPGITFEGILLRSL
>pop:POPTR_0955s00200g  hypothetical protein
MSESDSNGASKHCTTPSRRAPTLGKATLLAIGKAFPSQLIPQECLVEGYIRDTKCDDASIKEKLERLCKTTTVKTRYTVM
SREILDKYPELATEGTPTIRQRLEIANPAVVEMALKASMACINEWGGSVEDITHIVYVSSSEVRLPGGDLYLASQLGLRN
DVGRVMLYFLGCYGGVTGLRVAKDIAENNPGSRVLLTTSETTILGFRPPSKARPYDLVGAALFGDGAAAVIIGANPVIGK
ESPFMELNYSVQQFLPGTQNVIDGRLSEEGIHFKLGRDLPQKIEDNIEEFCNKLMSKAGLTDFNELFWAVHPGGPAILNR
LESKLKLNEEKLECSRRALMDYGNVSSNTIVYVLEYMRDELKRGGGEWGLALAFGPGITFEGILLRSL
>pop:POPTR_0014s05540g  chalcone and stilbene synthase family protein
MSKTIGNGASKHYATLTRRAPTPGKATILATGKAFPSQLVPQECLVEGYMRDTKCDDASIKEKLERLCKTTTVKTRYTVM
SKEILEKYPELATEGSPTIKQRLEIANPAVVEMALKASIACINEWGGSVKDITHVVYVSSSEIRLPGGDLYLASQLGLRN
DVGRVMLYFLGCYGGVTGLRVAKDIAENNPGSRILLTTSETTILGFRPPNKARPYDLVGAALFGDGAAAVIIGADPVIGK
ESPFMELSYAVQQFLPGTQNVIDGRLSEEGINFKLGRDLPQKIEDNIEEFCRKLMSKAGLTEFNDLFWAVHPGGPAILNR
LESNLKLNTEKLECSRRALINYGNVSSNTIVYVLEYMKEELKREGGEEWGLALAFGPGITFEGILLRSL
>jcu:105643370  pentatricopeptide repeat-containing protein At1g02060, chloroplastic
MIAIRTSQSWALPFVARQFSKINSQELFVPLRYYSQKIESRDDEELEANVERRLSTKTKKAKSIARLINTKSWSSELESS
LSSLSPSFSKTTGFQVLRLIKVPSKALKFFNWLPQMGFTHNDQSYFLMLEILGRARNLNVARNFLFSIKRKSNGTVKLED
RFFNSLIRSYGRAGLFQESVKLFTSMKSVGVSPSVVTFNSLLLILLKRGRTNMAKSVFDEMLSTYGVAPDTYTFNILIRG
FCKNSMVDDGFRFFQKMSSFNCDPDIVTYNTLVDGLCRAGKVKTAHNVVKGMVKKSEDLNPDVVSYTTLLRGYCMKQNID
EALVVFEEMVDKGLKPNAVTYNTLIKGLCEVQKIDKIKEVLEGALEVGGFSPDTCTLNTLMNGHCNAGNLNEALKVFEKM
MEWKVQPDSATYSVLVRNLCHIGDFERAEKLYDELLKKGILLRDDGSTPLVAAYKSMFQFLCKNGKTSKAERGFRQLMKR
GTQDPTSYKILIIGHCKEGTFEAGYELLVLMLRRNFDPDSEIYQSLIDGLLQKGEPLLAYQTLQKMLKSSIVPTTSTFHS
ILAGLLKKGYAHESASLVVLLLEGKIRQNVTLSTHTVRLLFSNGLRDKGFRIVGLLYDNGYMVDMKELIIFLSQSRKLLE
ANKLLLFCLEKHHNIDIDMCNTVIEGLCKMKKLSEAFGLYYELVEKGNHQPLSCLENLRVALEAGGRSKEVEFLSKRMPN
EKQWFYKGRIYKRKIKRRKRSSPLLKDSCFQPQKTKKLSNPNGIYIFLFLMPVLLYTNLSPSKGRCTFLTRRTPTLGKAT
ILAIGKAFPKQLIPQDCLVEGYIRDTKCDDVSIKEKLERLCKTTTVKKRYTVMSKEILEKYPELATEGTPTIKQRLEIAN
PAVVEMAKEASLACIKEWGRPVEDITHIVYVSSSEIRLPGGDLHLATQLGLRSDVSRVMLYFLGCYGGVTGLRVAKDIAE
NNPGSRVLLTTSETTILGFRPPNKARPYDLVGAALFGDGAAAVIIGANPVIDKESPFLELNYAVQQSLPGTQNVIDGCLS
EEGINFKLGRDLPQRIEDNIEEFCKKLMSKAGLTEFNDLFWAVHPGGPAILNRLESTLKLNTEKLECSRRALMDYGNVSS
NTVFYVIDYMREEMKRDGGEEWGLALAFGPGITFEGILLRSL
>rcu:8265822  type III polyketide synthase A
MSKTNSNGASGHYPILTRRAPTPGKATVLAVGKAFPSQLIPQDCLVEGYIRDTKCEDVSIKEKLERLCKTTTVKTRYTVM
SKEILEKYPEIAIEGSTTIKQRLDIANPAVVEMAKEASLACIKEWGRPVEDITHIVYVSSSEIRLPGGDLYLASQLGLRN
DVCRVMLYFLGCYGGVTGLRVAKDIAENNPGSRVLLTTSETTILGFRPPNKARPYDLVGAALFGDGAAAAIIGADPVLSS
ESPFMELNYAVQQFLPGTQHVIDGRLSEEGINFKLGRDLPQKIEDNIEEFCKKLMSKAGLTEFNDLFWAVHPGGPAILNR
LESTLKLNAEKLECSRKALMDYGNVSSNTVFYVIEYMREELKRKGSEEWGLALAFGPGITFEGILLRSL
>atr:18428194  chalcone synthase
MANGQNGSDNGFIGEQKEATILAVGKAFPEQVIPQECLVEAYFRNTNCQDPVIREKLERLCKNTTVKTRYTVISKEILDK
YPELTTEGSPTITQRLDIANHAVLEMALQASLSCISDWGKPVSQITHLVYVSSSEIRFPGGDLYLAANLGLKTDVNRVML
YFLGCYGGVTGLRVAKDIAENNPGSRVLLTTAETTILGYRPPNLARPYDLVGAALFGDGAAAVIVGSGPFSEGEKPFMEL
HNAVQEFLPGTQGIIEGRLTEEGINFKLGRDLPQKIEGHIDIFCKNLMKNANLTEFNDLFWAVHPGGPAILNKLESNLRL
NPEKLKCSRKALMDYGNVSSNTIFYVLDYMREEAKEDGGEEWGLVLAFGPGITFEGILVRRLY
>nnu:104598465  chalcone synthase-like
MSKTNNNSINGATTNHIDSIISTTTCDCEPRRPGKATVLALGKAFPSQLIPQECLVEGYFRDTKCDDSAIKEKLERLCKN
TTVKTRYTVMSKEILDKYPELTTEGSPTIKQRLEIANPAVLEMALEASLACIKEWGRPVGDITHIVYVSSSEIRLPGGDL
YLASGLGLRSDVGRVMLYFLGCYGGVTGLRVAKDIAENNPGSRVLLTTSETTILGYRPPNMARPYDLVGAALFGDGAAAL
IIGTDPISQIESPFMELNFAVQQFLPGTHNIIDGRLSEEGINFKLGRDLPQKIEDNIESFCRMLMEKANLKEFNDLFWAV
HPGGPAILNRLESCLSLKADKLQCSRRALMDYGNVSSNTIFYVMDYMREELKGGGGEEWGLVLAFGPGITFEGILVRSLL
Q
>egu:105054814  chalcone synthase-like
MKEKLERLCKNTTVKRRFTVMSKEILDKYPELATEGSPTIKQKLDIANAAVVEMAVEASRACMAEWKRPAGDITHIIYVS
SSEIRLPGGDLYLANHLGLRSNVGRVMLYFLGCYGGVTGLRVAKDIAENNPGSRILLATSETTILGFRPPNMARPYDLVG
AALFGDGAAAVVIGADPIDGVETPFMELDYAVQQFLPGTHNIIDGRISEEGINFKLGRDLPQMIEGHIEGFCRMLMAKAG
LQDFNELFWAVHPGGPAILNRLESSLRLRPEKLQCSRRALMDYGNASSNTVFYVMDYMREELRREGGDEWGLVLAFGPGI
TFEGILVRSLQ
>pda:103695604  chalcone synthase-like
MKEKLERLCKNTTVKRRFTVMSKEILEKYPELATEGSPTIKQRLDIANAAVLEMAVEASRACMAEWKRAAGDITHIVYVS
SSEIRLPGGDLYLADQLGLRSNVGRVMLYFLGCYGGVAGLRVAKDIAENNPGSRVLLTTSETTILGFRPPNMARPYDLVG
AALFGDGAAAVVIGADPVEGTETPFMELDYAVQQFLPGTHNIIDGRISEEGISFKLGRDLPQMIEGHIEGFCRMLMANAG
LQDFNELFWAVHPGGPAILNRLESSLGLRPEKLQCSRRALMDYGNASSNTVFYVMDYVREELRREGGEEWGLVLAFGPGI
TFEGILVRSLK
>atr:18444655  chalcone synthase
MVQEKPCNAGKTAILALGKAFPHQLVMQEFLVDGYFRNTKCDDPELKCKLSRLCKTTTVKTRYVVMSDEILKKYPELALE
GLPTISQRLSISNEAVTEMAIEASKACIKNWGRPVSDITHLVYVSSSEARLPGGDIYLARGIGLNPEANRVMLYFMGCSG
GVAGLRVAKDIAENNPGSRVLLATTETTIIGFKPPSASRPYDLVGAALFGDGAGAMILGTNPIEGEKPLFELHTAIQHFL
PGTEKIIDGRLTEEGINFKIERDLPQIIEDYIEAFCLKLMQKVGLGEEGYNEMFWAVHPGGPAILNRLEKRLNLTPEKLV
ASRRALMDYGNVSSNTIVYVLEFMMEESLKMRDTGERENEWGLILAFGPGITFEGILARSLV
>vvi:100258906  chalcone synthase
MGSGTVEQVGSLKKANPGKATILALGKAFPHQLVMQEFLVDGYFRNTNCDDPDLKEKLARLCKTTTVKTRYVVMSEEILR
KYPELVIEGQPTVKQRLDICNKAVTQMAIDASKACIKKWGRSVSEITHLVYVSSSEARLPGGDLYLAKGLGLSPETHRVQ
LYFMGCSGGVAGLRVAKDIAENNPESRVLLATSETTIIGFKPPSADRPYDLVGVALFGDGAGAMIIGSDPIPSTERPLFE
LHTAIQNFLPDTEKTIDGRLTEEGISFKLARELPQIIEDHIEAFCDKLIRNVGFSDEDYNKIFWAVHPGGPAILNRMEKR
LDLLPEKLNASRRALADYGNASSNTIVYVLEYMLEESSKTKRQDQGDGEWGLILAFGPGITFEGILARNLTV
>cic:CICLE_v10028633mg  hypothetical protein
MGSLAGFANKASPGKATILALGKAFPHQLVMQEFLVDGYFKNTNCDDPELKQKLTRLCKTTTVKTRYVVMSDEILKKYPE
LAIEGLPTVKQRLDICNKAVTQMAIEASQACIKSWGRPITDITHVVYVSSSEARLPGGDLYLARGLGLSPETQRVMLYFM
GCSGGVSGLRVAKDIAENNPGSRVLLATSETTIIGFKPPSAERPYDLVGVALFGDGAGAMIVGSDPVPSERPLFELHTAI
QNFLPNTEKTIDGRLTEEGISFKLARELPQIIEDNIEGFCGKLMGNIGFTNNDYNKMFWAVHPGGPAILNKLEKRLNLLP
DKLNASRRALMDYGNASSNTIVYVLEYMLEESLKMKSQDHEDTDWGLILAFGPGITFEGILARNLTV
>cit:102615070  type III polyketide synthase B
MGSLAGFAKKASPGKATVLALGKAFPHQLVMQEFLVDGYFKNTNCDDPELKQKLTRLCKTTTVKTRYVVMSDEILKKYPE
LAMEGLPTVKQRLDICNKAVTQMAIEASQACIKSWGRPITDITHVVYVSSSEARLPGGDLYLARGLGLSPETQRVMLYFM
GCSGGVSGLRVAKDIAENNPGSRVLLATSETTIIGFKPPSAERPYDLVGVALFGDGAGAMIVGSDPVPSERPLFELHTAI
QNFLPNTEKTIDGRLTEEGISFKLARELPQIIEDNIEGFCGKLMGNIGFTNNDYNKMFWAVHPGGPAILNKLEKRLNLLP
DKLNASRRALMDYGNASSNTIVYVLEYMLEESLKMKSQDHEDTDWGLILAFGPGITFEGILARNLTV
>gmx:100776160  type III polyketide synthase B-like
MGNEGIMNGVTPGKATILALGKAFPHQLVMQEYLVDGYFRDTNCDSPELKQKLTRLCKTTTVKTRYVVMSEEILKKYPEL
AAEGIPTVKQRLEICNEAVTEMAIEASQACINNWGGSLSDITHLVYVSSSEARLPGGDLYLAKGLGLSPDTQRVMLYFAG
CSGGVAGLRVAKDIAENNPGSRVLIATSETTIIGFKPPSADRPYDLVGVALFGDGAGAMIIGSDPILESEKPLFELHTAV
QEFLPHTEKKIDGRLTEEGISFKLARELPQIIEDNVEGFCDKLISVVGFENKEYNKMFWAVHPGGPAILNRIEKRLDLLP
EKLSASRRALMDYGNASSNTIVYVLEYMIEEGLKIRKDARGDLEWGLILAFGPGITFEGILARNLCA
>pvu:PHAVU_011G026000g  hypothetical protein
MGEEGIWKGVTKKGVNPGKATILALGKAFPPQLVMQEYLVDGYFRSTNCDNPELKQKLTRLCKTTTVKTRYVVMSEEILI
KYPELVTEGTPTVKQRLEICNEAVTEMAIEAALGCIKNWGGALSDITHFMSKGLGLSPDTQRIMLYFAGCSGGVAGLRVA
KDIAENNPGSRVLLATSETTIIGFKPPSADRPYDLVGVALFGDGAGAMIIGSDPILEHEKPLFELHTAVQEFLPHTEKKI
DGRLTEEGISFKLARELPQIIEDNVEGFCDKLMSVVEFQNKEYNKLFWAVHPGGPAILNRIEKRLDLLPEKLSASRRALM
DYGNASSNTIVYVLEYMIEEGLKTRKDGREDPEWGLILAFGPGITFEGILARNLCA
>pvu:PHAVU_011G039700g  hypothetical protein
MGEEGIWKGVTKKGVNPGKATILALGKAFPPQLVMQEYLVDGYFRSTNCDNPELKQKLTRLCKTTTVKTRYVVMSEEILI
KYPELVTEGTPTVKQRLEICNEAVTEMAIEAALGCIKNWGGSLSDITHLVYVSSSEARLPGGDLYLAKGLGLSPDTQRIM
LYFAGCSGGVAGLRVAKDIAENNPGSRVLLATSETTIIGFKPPSADRPYDLVGVALFGDGAGAMIIGSDPILEYEKPLFE
LHTAVQEFLPHTEKKIDGRLTEEGISFKLARELPQIIEDNVEGFCEKLMSVVGFQNKEYNKVFWAVHPGGPAILNRIEKR
LDLLPEKLSASRRALMDYGNASSNTIVYVLEYMIEEALKTRKDGRGDSEWGLILAFGPGITFEGILARNLCA
>vra:106778228  type III polyketide synthase B
MGEEGIWKDVTKQGINPGKATILALGKAFPPQLVMQEFLVDGYFRSTNCDNPELKQKLARLCKTTTVKTRYVVMSEEILM
KYPELVSEGIPTVKQRLEICNEAVTEMAIEASQACMKNWGGSLADITHLVYVSSSEARLPGGDLYLAKGLGLSPDTQRIM
LYFAGCSGGVAGLRVAKDIAENNPGSRVLLATSETTIIGFKPPSADRPYDLVGVALFGDGAAAMIIGSDPILEYEKPLFE
LHTAVQEFLPHTEKKIDGRLTEEGISFKLARELPQIIEDSVEGFCDKLMSVVGFQNKEYNELFWAVHPGGPAILNRIEKR
LDLLPEKLSASRRALMDYGNASSNTIVYVLEYMIEEGLKTRRDDREDHEWGLILAFGPGITFEGILARNLCALNVT
>lja:Lj3g3v3541740.1  Lj3g3v3541740.1; -
MQEYLVDGYFRDTNCDNPELKQKLTRLSKTTTVRTRYVVMSEEILKKYPELAVEGTPTVKQRLEICNKAVTEMAIEASQV
CIKSWGRALSDITHVVYVSSSEARLPGGDLYLAKGLGLNPDTKRTMLYFAGCSGGVAGLRVAKDIAENNPGSRVLLTTSE
TTIIGFKPPSADRPYDLVGVALFGDGAGAMIIGSNPVLDTAKPLFELHTAVQEFLPDTEKKIDGRLTEEGIIFKLARDLP
QIIDDTVEGFCEKLMGVVGFQNKEYNNLFWAVHPGGPAILNRIEKKLDLLPEKLNASRRALMDFGNASSNTIVYVLEYMM
EEGLKIRKGGEEDPEWGLILGFGPGITFEGILARNLGA
>cam:101489446  type III polyketide synthase B
MGEEGIGRGVTKKVNPGKATILSLGKAFPHQLVMQEYLVDGYFRDTNCDNPELKQKLARLCKTTTVKTRYVVMSEEILKK
YPELAVEGAATVKQRLEICNKAVTQMAIEASQVCIKNWGRSLSDITHVVYVSSSEARLPGGDLYLSKGLGLNPIIQRTML
YFAGCSGGVAGLRVAKDIAENNPGSRVLLATSETTIIGFKPPSADRPYDLVGVALFGDGAGAMIIGSDPVSETETPLFEL
HTAAQEFLPDTEKKIDGRLTEEGISFKLARELPQIIEDNVEGFCDKLIDVVGLQNKDYNKLFWAVHPGGPAILNRMEKRL
DLLPEKLNASRRALMDYGNASSNTIVYVLEYMIEEGLKIRKEGGGDPEWGLILAFGPGITFEGILARNMCA
>mtr:MTR_4g075560  chalcone synthase family protein
MGDEGIVRGVTKQVTAGKATILALGKAFPHQLVMQEYLVDGYFRDTNCDNPELKQKLARLCKTTTVKTRYVVMNEEILKK
YPELAVEGASTVKQRLEICNEAVTQMAIEASQVCIKNWGGSLSDITHVVYVSSSEARLPGGDLYLSKGLGLNPTIRRTML
YFSGCSGGVAGLRVAKDIAENNPGSRVLLATSETTIIGFKPPSADRPYDLVGVALFGDGAGAMIIGSDPKLETEMPLFEL
HTSAQEFIPDTEKKIDGRLTEEGISFTLARELPQIIEDNVEGFCDRLMDAVELENKEYNKLFWAVHPGGPAILNRVEKRL
ELSPEKLNASRKALMDYGNASSNTIIYVLEYMLDESKKIRKEGGYPEWGLILAFGPGITFEGILARNLCP
>adu:107477247  type III polyketide synthase B
MGDEGIMRGVTKQANPGKATILALGKAFPHQLVMQEYLVDGYFRDTNCDNLELKQKLSRLCKTTTVKTRYVVMSEEILKK
YPELALEGLPTVKQRLEICNKAVTQMAIEASQVCIKNWGRSLSDITHLVYVSSSEARLPGGDLYLARGLGLSPATQRVLL
YFVGCSGGVAGLRVAKDIAENNPGSRVLLATSETTIIGFKPPSADRPYDLVGVALFGDGAGAMIIGSDPIEGTEKPLFEL
NTAIQEFLPDTEKKIDGRLTEEGISFKLARELPQIIEDNVEDFCDKLMSVAGFQNKEYNKLFWAVHPGGPAILNRIEKRL
DLLPEKLNASRKALMDYGNASSNTIVYVLEYMLEEAIKIRKDGGDDPEWGMLLAFGPGITFEGILARNLCN
>aip:107629597  type III polyketide synthase B
MGDEGIMRGVTKQVNPGKASILALGKAFPHQLVMQEYLVDGYFRDTNCDNLELKQKLSRLCKTTTVKTRYVVMSEEILRK
YPELALEGLPTVKQRLEICNKAVTQMAIEASQVCIKNWGRSLSDITHLVYVSSSEARLPGGDLYLARGLGLSPATQRVLL
YFVGCSGGVAGLRVAKDIAENNPGSRVLLATSETTIIGFKPPSADRPYDLVGVALFGDGAGAMIIGSDPIEGTEKPLFEL
NTAIQEFLPDTEKKIDGRLTEEGISFKLARELPQIIEDNVEDFCDKLMSVAGFQNKEYNKLFWAVHPGGPAILNRIEKRL
DLLPEKLNASRKALMDYGNASSNTIVYVLEYMLEEAIKIRKDGGDDPEWGMLLAFGPGITFEGILARNLCN
>cmo:103493945  type III polyketide synthase B
MKEMENRNGAQGAPKGKTNLGKATILALGKAFPPQLVLQDYLVDGYFKDTSCDDIDLKQKLTRLCKTTTVKTRYVVMSEE
ILKKYPELAKEGQPTIKQRLEICNKAVTEMAIEASQAAINNWGRSVLDITHLVYVSSSEARLPGGDLFLARGLGLSPQTQ
RVMLYFTGCSGGVAGLRVAKDLAENNPGSRVLLVTSETTIIGFKPPSANRPYDLVGVALFGDGAGAMLIGRDPFLGIERP
LFELHTTTQKFIPDTQNIIDGKLSEEGISFTITRELPQIIEDNIESFCETFLQTLGLHEKEYNKMFWAVHPGGPAILNRL
EKRLELLPEKLTASRRALMDYGNASSNTIVYVLEYMMEESLKMKMDGRKTEEWGLILAFGPGISFEGILARNLAV
>csv:101210994  chalcone synthase
MKEMENRNGAQEASKGKANPGKATILALGKAFPPQLVLQDYLVDGYFKDTSCDDIDLKQKLTRLCKTTTVKTRYVVMSEE
ILKKYPELAKEGQPTIKQRLEICNKAVTEMAIEASQAAINNWGRPASDITHLVYVSSSEARLPGGDLFLARGLGLSPQTQ
RVMLYFTGCSGGVAGLRVAKDLAENNPGSRVLLVTSETTIIGFKPPSVNRPYDLVGVALFGDGAGAMVIGRDPFLGIERP
LFELHTTTQKFIPDTQNIIDGKLSEEGISFTITRELPQIIEDNIESFCETFLQTLGLHEKEYNKIFWAVHPGGPAILNRL
EKRLELLPEKLTASRRALMDYGNASSNTIVYVLEYMMEESLKMKMEGRKIEEWGLILAFGPGISFEGILARNLAV
>fve:101301442  chalcone synthase
MGSEGIAPGDSTMKANAGRATILALGKAFPHQLVMQDYLVEGYFRDNNCDDPDLKEKLARLCKTTTVKTRYVVMSDEVLK
RYPELTLEGIPTVKQRLDICHDAVTQMAIEASHACIKNWGRPASDITHLVYVSSSEARLPGGDLYLARGLELSPRTKRVM
LYFSGCSGGVAGLRVAKDIAENNPLSRVLLATSETTIIGYKPPSAHRPYDLVGVALFGDGAGAMIIGSDPELVSENPLFE
LHTALQEFLPGTEKTIDGRLTEEGISFKLARELPQIIEDNVEGFCERLMDVVGFDKKEYNKMFWAVHPGGPAILNRMEKR
LDLFPEKLDASRRALMDYGNASSNTIVYVLEYMIEESKKKKKKKEQSNGEWGLILAFGPGITFEGILARNLTI
>mdm:103436228  type III polyketide synthase B
MGSEHVVQGGFPMKANAGNATILALGKAFPHQLVMQDFLVDGYFKDTNSDDPQLKQKLARLCKTTTVKTRYVVMSEEILE
KYPELTTEGTPTIKQRLHICNEAVTKMAIEASQACITKWGRPTSDITHLVYVSSSEARLPGGDLYLAKGLGLSPQTKRVM
LYFSGCSGGVAGVRVAKDIAENNPGSRVLLATSETTIIGYKPPSANRPYDLVGVALFGDGAGAMMIGSDPELVSENPLFE
LHTALQEFLPGTEKTIDGRVTEEGISFKLERELPQIIEDHIEGFCGRLMGVVGYDNKEYNKMFWAVHPGGPAILNRMEKR
LDLSPEKLNASRRALADYGNASSNTIVYVLEYIIEESKKMKKEGEGDGGWGMILAFGPGVTFEGILARNLAV
>pmum:103334980  type III polyketide synthase B
MGSEHVGQGGSIMKANGGKATILALGKAFPHQLVMQDFLVDGYFRDTNCDDPELKQKLARLCKTTTVKTRYVVMSDEILE
KYPELTTEGTPTIKQRLHICNEAVTQMAIEASRACIKNWGRPTSDITHLVYVSSSEARLPGGDVYLAKGLGLRPETQRVL
LYFSGCSGGVAGLRVAKDIAENNPGSRVLLATSETTIIGYKPPSTHRPYDLVGVALFGDGAGAMLIGSDPDLISEKPLFE
LHNAIQEFLPDTEKTIDGRVTEEGISFKLARELPQIIEDHIEGFCGRLMGVLGYDNKEYNKMFWAVHPGGPAILNRLEKR
LDLFPDKLNASRRALTDYGNASSNTIVYVLEYMIEESKKIKKEQQEGDGEWGLILAFGPGITFEGILARNLAV
>pper:PRUPE_ppa006852mg  hypothetical protein
MGSEHVGQGGSIMKANGGRATILALGKAFPHQLVMQDFLVDGYFRDTNCDDPELKQKLARLCKTTTVKTRYVVMSDEILE
KYPELTTEGTPTIKQRLHICNEAVTQMAIEASGACIKNWGRPISDITHLVYVSSSEARLPGGDIYLAKGLGLRPETQRVL
LYFSGCSGGVAGLRVAKDIAENNPGSRVLLATSETTIIGYKPPSAHRPYDLVGVALFGDGAGAMLIGSDPDLISEKPLFE
LHTAIQEFLPDTEKTIDGRVTEEGISFKLGRELPQIIEDHIEGFCGRLMGVLGYDNKEYNKMFWAVHPGGPAILNRLEKR
LDLFPEKLNASRRALTDYGNASSNTIVYVLEYMIEESKKIKKEQQEGDGEWGLILAFGPGITFEGILARNLAV
>egr:104418908  chalcone synthase
MENGEGAQQPFAWKKAGRGKATILALGKAFPNQLVMQEFLVDGYFRNTNCDDPDLKQKLTRLCKTTTVKTRYVVMSEEIL
EKYPELAMEGLPTVKQRLDICNEAVTEMAIKASQDCIKKWGRPASDITHLVYVSSSEARLPGGDLYLAKGIKLSPETRRV
LLYFVGCSGGVAGLRVAKDIAENNPGSRILLATSETTIIGYKPPSAERPYDLVGVALFGDGAGAMIIGADPDLSIEKPLF
ELNTAIQHFLPDTEKIIDGRLTEEGISFKLARELPQIIEDNIEGFCSKLMEPIGLSNKDYNRIFWAVHPGGPAILNRLEK
RLDLLPDKLRASRQALKDYGNASSNTIVYVLDYMLEESMKMKKDDQSQDEFGLILAFGPGVTFEGILARNLTI
>sind:105172943  chalcone synthase
MGSEVTFQCSRSADSRKAAILALGKAFPHQLVMQEFLVDGYFRDTNCDDPELKQKLARLCKSTTVKTRYVVMSEEILTKY
PELAIEGLPTVKQRLEICNSAVTQMAIEASESCIKKWGRPVSDITHLVYVSSSEARLPGGDLYLAKGLGLRPDTRRTMLY
FSGCSGGVAGLRVAKDIAENNPGSRVLLATSETTIIGFRPPSADRPYDLVGVALFGDGAGAMIIGSNPVVKTERPLFELY
AALQHFLPGTEKVIDGKLTEEGISFKLERQLPQIIENNIQDFCVQLMGSAGYSEKDFNKLFWAVHPGGPAILNRLEKKLE
LLPEKLNASRRALTDYGNASSNTIVYVLEYMLEEAKNVRKDEQGHNEWGLILAFGPGITFEGILTKNLTV
>sly:101257313  chalcone synthase
MGILEKMEGRNEINFGNATILALGKAFPHQLVMQEFLVDGYFKNTNCDDPELKQRLTRLCKTTTVKTRYVVMSEEILKKY
PELAVEGLPTVKQRLDICNAAVTEMAIEASQSCIKKWGRPISDITHVVYVSSSEARLPGGDLYLAKGLGLNPETKRVMLY
FAGCSGGVAGLRVAKDIAENNPGSRVLLATSETTIIGFKPPSVDRPYDLVGVALFGDGAGAMIIGSNPIRDIERPLFELH
TAIQHFLPDTEKIIDGRLTEEGISFKLERELPQIIEDNIEDFCDKLINISGIKDREYNKLFWAVHPGGPAILNRLEKKLD
LSPDKLSASRRALADYGNASSNTIVYVLEYMLEEKKDITDWGLILAFGPGITFEGILTKNLTI
>spen:107012786  type III polyketide synthase B
MGILEKMEGRNEINFGNATILALGKAFPHQLVMQEFLVDGYFKNTNCDDPELKQRLTRLCKTTTVKTRYVVMSEEILKKY
PELAVEGLPTVKQRLDICNAAVTEMAIEASQSCIKKWGRPISDITHVVYVSSSEARLPGGDLYLAKGLGLNPETKRVMLY
FAGCSGGVAGLRVAKDIAENNPGSRVLLATSETTIIGFKPPSVDRPYDLVGVALFGDGAGAMIIGSNPIRDIERPLFELH
TAIQHFLPDTEKIIDGRLTEEGISFKLERELPQIIEDNIEDFCDKLINMSGIKDREYNKLFWAVHPGGPAILNRLEKKLD
LSPDKLSASRRALADYGNASSNTIVYVLEYMLEEKKDITDWGLILAFGPGITFEGILTKNLTI
>sot:102581805  type III polyketide synthase B
MGRMEGRNEINFGNATILALGKAFPHQLVMQEFLVDGYFKNTNCDDPELKQRLTRLCKTTTVKTRYVVMSEEILKKYPEL
AVEGLPTVKQRLDICNAAVTEMAIEASQSCIKKWGRPISDITHVVYVSSSEARLPGGDLYLAKGLGLSPETKRVMLYFAG
CSGGVAGLRVAKDIAENNPGSRVLLATSETTIIGFKPPSVDRPYDLVGVALFGDGAGAMIIGSNPIRDIERPLFELHTAI
QHFLPDTEKIIDGRLTEEGISFKLERELPQIIEDNIEGFCDKLISISGINDREYNKLFWAVHPGGPAILNRLEKKLDLSP
EKLSASRRALADYGNASSNTIVYVLEYMLEEKKDITDWGLILAFGPGITFEGILTKNLTI
>bvg:104903995  chalcone synthase
MNMGIQEIKIDAKSTNKANIGKATILALGKGFPHQLVMQEFLVDGYFRNTNCDDPELKEKLMRLCKTTTVKTRYVVMSEE
ILNKYPELAIEGQPTVTQRLDICNEAVTQMAIEASKACISNWGRPISDITHLVYVSSSEARLPGGDIYLAKGLGLKPETN
RVMLYFAGCSGGVAGLRVAKDIAENNPGSRVLLATSETTIIGFKPPSANRPYDLVGVALFGDGAGAMLIGSDPDLSIERP
LFELHTAIQHFLPDTEKIIDGRLTEEGISFKLDRALPQIIEDNIESFCGKLMENIGLSNKDYNKIFWAVHPGGPAILNRL
EKRLDLSPDKLIASRRALADYGNASSNTIVYVMEYMMEEGAKMNKEHKNDDQWGLILAFGPGVTFEGILAKNLTI
>jcu:105643790  chalcone synthase
MGSEEIVQTGLSKKAKPGTATILALGKAFPHQLVMQEFLVDGYFKNTNCYDPDLKQKLTRLCQTTTVKTRYVVMSEEILN
KYPELAIEGIPTVKQRLDICNDAVTQMAIEASETCIKKWGRPISDITHLVYVSSSEARLPGGDLHLARGLGLSPETQRVM
LYFMGCSGGVAGLRVAKDIAENNPGSRVLLATSETTIIGFRPPNADRPYDLVGVALFGDGAGAMIIGTDPVSNVESPLFE
LHTAIQNFLPDTEKIIDGRMTEEGISFKLARELPHIIEDNIESFCQKLMRGAGVGDKGYNNFFWAVHPGGPAILNRIEKR
LQLLPEKLNASRRALMDYGNASSNTIVYVLEYMIEESLKINKENEDCQWGLILAFGPGITLEGVLARNLSV
>pop:POPTR_0009s13140g  chalcone and stilbene synthase family protein
MGYEQIVQGGLTTKANPGKATILALGKAFPHQLVMQEFLVDGYFKNTNCDDLELKQKLTRLCKTTTVKTRYVVMSDEILK
KYPELAIEGLPTVKQRLDICNDAVTRMAIDASRACIKKWGRPVSDITHLVYVSSSEARLPGGDLYLAGGLGLSPETQRVM
LYFAGCSGGVAGLRVAKDIAENNPGSRVLLATSETTIIGFKPPSADRPYDLVGVALFGDGAGAMIVGTDPIPVTESPLFE
LHTAIQNFLPNTEKTIDGRLTEEGISFKLSRELPQIIEDNIEGFCHKLIGNAGLTDKDYNKMFWAVHPGGPAILNRMEKR
FDLLPDKLNASRRALMDYGNASSNTIVYVLEYMIEECRKMKEGSENCDWGLILAFGPGITFEGILARKLAV
>pop:POPTR_0004s17460g  POPTRDRAFT_556583; hypothetical protein
MGSEQIGQGGLTSKASPGKATILALGKAFPHQLVMQEFLVDGYFKNTNCDDPELKQKLTRLCKTTTVKTRYVVMSDEILN
KYPELAIEGIPTIKQRLDICNDAVTQMAIGASRACIKKWGRSVSDITHMVYVSSSEARLPGGDLYLAGGLGLSPETQRVM
LYFSGCSGGVAGLRVAKDIAENNPGSRVLLATSETTIIGFKPPSVDRPYDLVGVALFGDGAGAMVIGTDPVPVTESPLFE
LHTAIQNFLPNTEKTIDGRLTEEGISFKLARELPQIIEDNIEGFCHKLIGVAGLTDKDYNKMFWAVHPGGPAILNRMEKR
LDLLPDKLNASRRALMDYGNASSNTIVYVLEYMIEESRKMKAGAANCDWGLILAFGPGITFEGILARNLTI
>pxb:103942493  chalcone synthase
MGSEQIGQGGLTSKASPGKATILALGKAFPHQLVMQEFLVDGYFRNTNCDDPELKQKLTRLCKTTTVKTRYVVMSDEILN
KYPELAIEGIPTIKQRLDICNDAVTRMAIGASRACIKKWGRSVSDITHMVYVSSSEARLPGGDLYLAGGLGLSPETQRVM
LYFSGCSGGVAGLRVAKDIAENNPGSRVLLATSETTIIGFKPPSVDRPYDLVGVALFGDGAAAMVIGTDPVPVTESPLFE
LHTAIQNFLPNTEKTIDGRLTEEGISFKLARELPQIIEENIEGFCRKLIGVAGLTDKDYNKMFWAVHPGGPAILNRMEKR
LDLLPDKLNASRRALMDYGNASSNTIVYVLEYMIEESRKMKAGIANCDWGLILAFGPGITFEGILARNLTI
>rcu:8285152  type III polyketide synthase B
MGSEAGLSKMANPGKATILALGKAFPHQLVMQEFLVDGYFKNTNCDDPELKQKLTRLCKTTTVKTRYVVMSEEILEKYPE
LAVEGLPTLKQRLDICNEAVTKMAIEASQKCIKNWGRPISDITHLVYVSSSEARLPGGDLHLARGLGLSPETQRVTLYFM
GCSGGVSGLRIAKDIAENNPGSRVLLATSETTIIGFKPPSADRPYDLVGVALFGDGAGAMIIGTDPVSKTESPLFELHTA
IQNFLPDTEKIIDGRLTEEGISFKLARELPHIIEDNIEGFCQKLMGVAGLTDKDYNKLFWAVHPGGPAILNRMEKRLDLF
PEKLNASRRALMDYGNASSNTIVYVLEYMIEESLKMKEENVNNEWGLILAFGPGITFEGILARNLTV
>gra:105762908  chalcone synthase
MGSEEEPKEGFPKMVNPGKATILALGKAFPHQLVMQEFLVDGYFKNTNCDDPDLRKKLSRLCKTTTVKTRYVVMSEEILK
QYPELAIEGLPTVKQRLDICNDAVTEMAVEASRVCIKKWGRPISDLTHLVYVSSSEARLPGGDLYLAKGLGLSPETQRVM
LYFMGCSGGAAGLRVAKDIAENNPGSRILLATSETTIIGFKPPSADRPYDLVGAALFGDGAGAMIIGSDPVLSIERPLFE
LHTAIQNFLPDTEKTIDGKLTEEGISFKLARELPQIIEDNVESFCEKLMATVGLTYKDYNKMFWAVHPGGPAILNRIEKR
LDLFPEKLSASRRALMDYGNASSNTIVYVLEYMIEEILKKKQQKKESQEEESEWGLILAFGPGVTFEGILARNLTV
>thj:104807279  chalcone synthase
MGSIDVAEMGSGKKASPGKATILALGKAFPHQLVMQEYLVDGYFKTTNCDDPELKQKLARLCKTTTVKTRYVVMSEEILR
KYPELTIEGQPTVKQRLDICNDAVTEMAVEASRTCINNWGRPASDITHVVYVSSSEARLPGGDLYLAKGLGLSPDTHRVL
LYFIGCSGGVAGLRVAKDIAENNPGSRVLLATAETTIIGFKPPSAERPYDLVGVALFGDGAGAMIIGSDPDPVHEKPLFE
LHTAIQNFLPETEKTIVGRLTEEGINFKLARELPQIIEDNVENFCSKLMKVAGLTPDDYNQMFWAVHPGGPAILNRMEKR
LDLSPEKLSPSRRALMDYGNASSNSIVYVLEYLLEESRKAKNEDERGEEWGLILAFGPGVTFEGILARNLAV
>crb:CARUB_v10007475mg  hypothetical protein
MQIEMGSIDATELGSEKKSNPGKATILALGKAFPHQLVMQEYLVDGYFKTTNCDDPELKQKLTRLCKTTTVKTRYVVMSE
EILKKYPELAIEGGSTVEQRLDICNDAVTEMAVEASRACIKNWGRSISDITHLVYVSSSEARLPGGDLYLAKGLGLSPET
HRVLLYFVGCSGGVAGLRVAKDIAENNPGSRVLLATSETTIIGFKPPSADRPYDLVGVALFGDGAGAMIIGSDPDPISEK
PLFELHTAIQNFLPDTEKTIDGRLTEQGINFKLARELPQIIEDNVENFCKKLIGKAGLAYKDYNQMFWAVHPGGPAILNR
MEKRLNLSPEKLSPSRRALMDYGNASSNSIIYVLEYMLEESKKVRSMNKEENEWGLILAFGPGVTFEGIIARNLDV
>aly:ARALYDRAFT_491172  chalcone synthase family protein
MGSIDAAVLGSVKKSNPGKATILALGKAFPHQLVMQEYLVDGYFKTTNCDDPELKQKLTRLCKTTTVKTRYVVMSEEILK
KYPELAIEGGSTVTQRLDICNDAVTEMAVEASRACIKNWGRSISEITHLVYVSSSEARLPGGDLYLAKGLGLSPDTHRVL
LYFVGCSGGVAGLRVAKDIAENNPGSRVLLATSETTIIGFKPPSVDRPYDLVGVALFGDGAGAMIVGSDPDPICEKPLFE
LHTAIQNFLPDTEKTIDGRLTEQGINFKLARELPQIIEDNVENFCKKLIGKAGLAHKNYNQMFWAVHPGGPAILNRMEKR
LNLSPEKLSPSRRALMDYGNASSNSIVYVLEYMLEESKKVRNMNEEEDEWGLILAFGPGVTFEGIIARNLDV
>ath:AT4G34850  LAP5; protein LESS ADHESIVE POLLEN 5
MGSIDAAVLGSEKKSNPGKATILALGKAFPHQLVMQEYLVDGYFKTTKCDDPELKQKLTRLCKTTTVKTRYVVMSEEILK
KYPELAIEGGSTVTQRLDICNDAVTEMAVEASRACIKNWGRSISDITHVVYVSSSEARLPGGDLYLAKGLGLSPDTHRVL
LYFVGCSGGVAGLRVAKDIAENNPGSRVLLATSETTIIGFKPPSVDRPYDLVGVALFGDGAGAMIIGSDPDPICEKPLFE
LHTAIQNFLPETEKTIDGRLTEQGINFKLSRELPQIIEDNVENFCKKLIGKAGLAHKNYNQMFWAVHPGGPAILNRIEKR
LNLSPEKLSPSRRALMDYGNASSNSIVYVLEYMLEESKKVRNMNEEENEWGLILAFGPGVTFEGIIARNLDV
>bna:106429345  type III polyketide synthase B-like
MGSIDATELGSEKKPNPGKATILAIGKAFPHQLVMQEYLVDGYFKTTNCDDPELKQKLTRLCKTTTVKTRYVVMSEEILT
KYPELAIEGGSTVKQRLDICNDAVTEMAVEASRSCIKNWGRSVSDITHLVYVSSSEARLPGGDLFLAKGLGLSPETHRVL
LYFVGCSGGVAGLRVAKDIAENNPGSRVLLATSETTIIGFKPPSKDRPYDLVGVALFGDGAGAMIIGSDPDPVSEKPLFE
LHTAIQNFIPDTEKTIDGRLTETGINFTLSRELPQIIEDNVESFCKKLIGKAGLADKDYNQMFWAVHPGGPAILNRMEKR
LNLSPEKLSPSRRSLMDYGNASSNSIVYVLEYMLEESRKSRSMSGSENEWGLILAFGPGVTFEGIVARNLDV
>bna:106428762  type III polyketide synthase B
MGSIDATELGSEKKPNPGKATILAIGKAFPHQLVMQEYLVDGYFKTTNCDDPELKQKLTRLCKTTTVKTRYVVMSEEILT
KYPELAIEGGSTVKQRLDICNDAVTEMAVEASRSCIKNWGRSVSDITHLVYVSSSEARLPGGDLFLAKGLGLSPETHRVL
LYFVGCSGGVAGLRVAKDIAENNPGSRVLLATSETTIIGFKPPSKDRPYDLVGVALFGDGAGAMIIGSDPDPVSEKPLFE
LHTAIQNFLPDTEKTIDGRLTESGINFTLSRELPQIIEDNVESFCKKLLGKAGLAHKDYNQMFWAVHPGGPAILNRMEKR
LNLSPEKLSPSRRSLMDYGNASSNSIVYVLEYMLEESRKARKMNEGENEWGLILAFGPGVTFEGIVARNLDV
>bna:106428763  type III polyketide synthase B
MGSIDATELGSEKKPNPGKATILAIGKAFPHQLVMQEYLVDGYFKTTNCDDPELKQKLTRLCKTTTVKTRYVVMSEEILT
KYPELAIEGGSTVKQRLDICNDAVTEMAVEASRSCIKNWGRSVSDITHLVYVSSSEARLPGGDLFLAKGLGLSPETHRVL
LYFVGCSGGVAGLRVAKDIAENNPGSRVLLATSETTIIGFKPPSKDRPYDLVGVALFGDGAGAMIIGSDPDPVSEKPLFE
LHTAIQNFLPDTEKTIDGRLTESGINFTLSRELPQIIEDNVESFCKKLLGKAGLAHKDYNQMFWAVHPGGPAILNRMEKR
LNLSPEKLSPSRRSLMDYGNASSNSIVYVLEYMLEESRKARKMNEGENEWGLILAFGPGVTFEGIVARNLDV
>brp:103862380  chalcone synthase-like
MGSIDATELGSEKKPNPGKATILAIGKAFPHQLVMQEYLVDGYFKTTNCDDPELKQKLTRLCKTTTVKTRYVVMSEEILT
KYPELAIEGGSTVKQRLDICNDAVTEMAVEASRSCIKNWGRSVSDITHLVYVSSSEARLPGGDLFLAKGLGLSPETHRVL
LSFGGCSGGVAGLRVAKDIAENNPGSRVLLATSETTIIGFKPPSKDRPYDLVGVALFGDGAGAMIIGSDPARVSEKPLFE
LHTAIQNFLPDTEKTIDGRLTESGINFTLSRELPQIIEDNVESFCKKLLGKAGLAHKDYNQMFWAVHPGGPAILNRMEKR
LNLSPEKLSPSRRSLMDYGNASSNSIVYVLEYMLEESRKARKMNEGENEWGLILAFGPGVTFEGIVARNLDV
>bna:106421699  type III polyketide synthase B-like
MGSIDATELGSEKKPNPGKATILAIGKAFPQQLVMQEYLVDGYFKTTNCDDPELKQKLTRLCKTTTVKTRYVVMSEEILN
KYPELATEGGSTVKQRLDICNDAVTEMAVEASRACIENWGRSISDITHLVYVSSSEARLPGGDLYLAKGLGLSPETHRVL
LYFVGCSGGVAGLRVAKDIAENNPGSRVLLATSETTIIGFKPPSADRPYDLVGVALFGDGAGAMIIGSDPDPVREKPLFE
LHTAIQNFLPDTEKTIDGKLTEQGINFTLSRELPQIIEDNVDSFCKKLIGKAGLAHKDYNQMFWAVHPGGPAILNRMEKR
LNLSPEKLSPSRRALMDYGNASSNSIVYVLEYMLEESRKARNMNEGGNEWGLILAFGPGVTFEGIVARNIDV
>brp:103834383  chalcone synthase-like
MGSIDATELGSEKKPNPGKATIIAIGKAFPQQLVMQEYLVDGYFKTTNCDDPELKQKLTRLCKTTTVKTRYVVMSEEILN
KYPELAIEGGSTVKQRLDICNDAVTEMAVEASRACIKNWGRSISDITHLVYVSSSEARLPGGDLFLAKGLGLSPETHRVL
LYFVGCSGGVAGLRVAKDIAENNPGSRVLLATSETTIIGFKPPSADRPYDLVGVALFGDGAGAMIIGSDPDPILEKPLFE
LHTAIQNFLPDTEKTIDGKLTEQGINFTLSRELPQIIEDNVESFCKKLIGKAGLAHKDYNQMFWAVHPGGPAILNRMEKR
LNLSPEKLSPSRRALMDYGNASSNSIVYVLEYMLEESRKARNMNEGGNEWGLILAFGPGVTFEGIVARNLDV
>brp:103834386  chalcone synthase-like
MGSIDATELGSEKKPNPGKATIIAIGKAFPQQLVMQEYLVDGYFKTTNCDDPELKQKLTRLCKTTTVKTRYVVMSEEILN
KYPELAIEGGSTVKQRLDICNDAVTEMAVEASRACIKNWGRSISDITHLVYVSSSEARLPGGDLFLAKGLGLSPETHRVL
LYFVGCSGGVAGLRVAKDIAENNPGSRVLLATSETTIIGFKPPSADRPYDLVGVALFGDGAGAMIIGSDPDPILEKPLFE
LHTAIQNFLPDTEKTIDGKLTEQGINFTLSRELPQIIEDNVESFCKKLIGKAGLAHKDYNQMFWAVHPGGPAILNRMEKR
LNLSPEKLSPSRRALMDYGNASSNSIVYVLEYMLEESRKARNMNEGGNEWGLILAFGPGVTFEGIVARNLDV
>bna:106361012  type III polyketide synthase B-like
MGSIDATELGSEKKPNPGKATILAIGKAFPQQLVMQEYLVDGYFKTTNCDDPELKQKLTRLCKTTTVKTRYVVMSEEILN
KYPELAIEGGSTVKQRLDICNDAVTEMAVEASRACIKNWGRSISDITHLVYVSSSEARLPSGDLFLAKGLGLSPETHRVL
LYFVGCSGGVAGLRVAKDIAENNPGSRVLLATSETTVIGFKPPSADRPYDLVGVALFGDGAGAMIIGSDPDPILEKPLFE
LHTAIQNFLPDTEKTIDGKLTEQGINFTLSRELPQIIEDNVESFCKKLIGKAGLAHIDYNQMFWAVHPGGPAILNRMEKR
LNLSPEKLSPSRRALMDYGNASSNSIVYVLEYMLEESRKARNMNEGGNEWGLILAFGPGVTFEGIVARNLDV
>bna:106375293  type III polyketide synthase B-like
MGSIDSTELGSEKKPNPGKATILAIGKAFPHQLVMQEYLVDGYFKTTNCDDPELTQKLTRLCKTTTVKTRYVVMSEEILT
KYPELAIEGGSTVKQRLDICNDAVTEMAVEASRACIKKWGRSISDITHLVYVSSSEARLPGGDLYLAKGLGLSPETHRVL
LYFVGCSGGVAGLRVAKDIAENNPGSRVLLATSETTIIGFKPPSADRPYDLVGVALFGDGAGAMIIGSDPDPISEKPLFE
LHTAIQNFLPDTEKTIDGRLTEEGINFTLSRELPKLIEDNVESFCKKLIGKAGLTPKDYNQMFWAVHPGGPAILNRMEKR
LNLSPEKLSPSRRALMDYGNASSNSIVYVLEYMLEESRKARKMKEVENEWGLILAFGPGVTFEGIVARNLDV
>bna:106410960  type III polyketide synthase B-like
MGSIDATELGSEKKPNPGKATILAIGKAFPHQLVMQEYLVDGYFKTTNCADPELKQKLTRLCKTTTVKTRYVVMSEEILT
KYPELAIEGGSTVKQRLDICNDAVTEMAVEASRACIKKWGRSISDITHLVYVSSSEARLPGGDLYLAKGLGLSPETHRVL
LYFVGCSGGVAGLRVAKDIAENNPGSRVLLATSETTIIGFKPPSADRPYDLVGVALFGDGAGAMIIGSDPDPISEKPLFE
LHTAIQNFLPDTEKTIDGRLTEEGINFTLSRELPQIIEDNVESFCKKLIGKAGLTPKDYNQMFWAVHPGGPAILNRMEKR
LNLSPEKLSPSRRALMDYGNASSNSIVYVLEYMLEESRKARNMKEVENEWGLILAFGPGVTFEGIVARNLDV
>bna:106434731  type III polyketide synthase B-like
MGSIDATELGSEKKPNPGKATILAIGKAFPHQLVMQEYLVDGYFKTTNCDDPELKQKLTRLCKTTTVKTRYVVMSEEILT
KYPELAIEGGSTVKQRLDICNDAVTEMAVEASRACIKKWGRSISDITHLVYVSSSEARLPGGDLYLAKGLGLSPETHRVL
LYFVGCSGGVAGLRVAKDIAENNPGSRVLLATSETTIIGFKPPSADRPYDLVGVALFGDGAGAMIIGSDPDPISEKPLFE
LHTAIQNFLPDTEKTIDGRLTEEGINFTLSRELPQIIEDNVESFCKKLIGKAGLTPKDYNQMFWAVHPGGPAILNRMEKR
LNLSPEKLSPSRRALMDYGNASSNSIVYVLEYMLEESRKARNMKEVENEWGLILAFGPGVTFEGIVARNLDV
>brp:103833867  chalcone synthase-like
MGSIDATELGSEKKPNPGKATILAIGKAFPHQLVMQEYLVDGYFKTTNCDDPELKQKLTRLCKTTTVKTRYVVMSEEILT
KYPELAIEGGSTVKQRLDICNDAVTEMAVEASKACIKKWGRSISDITHLVYVSSSEARLPGGDLYLAKGLGLSPETHRVL
LYFVGCSGGVAGLRVAKDIAENNPGSRVLLATSETTIIGFKPPSADRPYDLVGVALFGDGAGAMIIGSDPNPISEKPLFE
LHTAIQNFLPDTEKTIDGKLTEEGINFTLSRELPQIIEDNVESFCKKLIGKAGLTPKDYNQMFWAVHPGGPAILNRMEKR
LNLSPEKLSPSRRALMDYGNASSNSIVYVLEYMLEESRKARNMNEGENEWGLILAFGPGVTFEGIVARNLDV
>eus:EUTSA_v10025417mg  hypothetical protein
MGSIDAAELGSEKKPNPGKATILALGKAFPHQLVMQEYLVDGYFKTTNCEDPELKQKLTRLCKTTTVKTRYVVMSEEILK
KYPELAIEGGSTVKQRLDICNDAVTEMAVEASRACIKNWGRSISDITHLVYVSSSEARLPGGDLYLAKGLGLSPETHRVL
LYFVGCSGGVAGLRVAKDIAENNPGSRVLLATSETTIIGFKPPSADRPYDLVGVALFGDGAGAMIIGSEPDPISEKPLFE
LHTAIQNFLPDTEKTIDGRLTEAGINFTLSRELPQIIEDNVESFCKKLIGKAGLAHKDYNQMFWAVHPGGPAILNRMEKR
LNLSPEKLSPSRRALMDYGNASSNSIVYVLEYMLEESRKVRNTSEGENEWGLILAFGPGVTFEGIVARNLDV
>tcc:TCM_006701  Chalcone and stilbene synthase family protein
MGEEAQEGFAKRANPGKATILALGKAFPHQLVMQDFLVDGYFKNTNCDDPELKQKLSRLCKTTTVKTRYVVMSDEILKKY
PELAIEGLPTVKQRLDICNNAVTEMAIEASRACIKKWGRPMSDITHLVYVSSSEARLPGGDLFLAKGLGLSPETQRVMLY
FMGCSGGVAGLRVAKDIAENNPGSRVLLATSETTIIGFKPPSADRPYDLVGVALFGDGAGAMIIGSDPVLSIERPLFELH
TAIQNFLPNTEKTIDGKLTEEGISFKLARELPQIIEDNVEGFCEKLMGIVGLTDKDYNNMFWAVHPGGPAILNRMEKRLD
LFPEKLNASRRALMDYGNASSNTIVYVLEYMIEESLKRKTESREDSEWGLILAFGPGVTFEGILARNLTVE
>nnu:104605572  chalcone synthase
MWSEGDTIQGGLLPKKVSPGKTKLLALGKAFPNQLVIQEYLVDGYFRNTNCDDPDLKQKLARLCKTTTVKTRYVVMSEEI
LAKYPELAVEGLPTVKQRLDISNKAVTQMAIEASQACIKNWGRPSSDITHLVYVSSSEARLPGGDLYLARGLGLSPEVRR
VMLYFMGCSGGVAGLRVAKDIAENNPGSRVLLATSETTIIGFKPPSANRPYDLVGVALFGDGAGAMILGRDPIPGIERPL
FELHTAIQNFLPDTEKTIDGRLTEEGINFKLERDLPNIIENHVQGFCDKLIQAVGSGSSYDDNDYNNMFWAVHPGGPAIL
NRLEKRLNLLPEKLSASRRALMNFGNASSNTIVYVLEYMVEESLKMKKEGKQDSEWGLILAFGPGITFEGILARNLLV
>mus:103985293  chalcone synthase
MQDLLVDGYFRNTNCTDPDLKKKLTRLCKTTTVKTRYLVMCDEILENHPELARDGQPTLRQRLEISHEAVTEMAIEASRS
CVKAWGRPFAAITHLVYVSSSEARFPSGDLHLARALRLNPDVSRVMISFAGCSGGVAGLRVAKDIAENNPGSRVLLATSE
TTIVGFRPPNPHRPYDLVGAALFGDGAGAVVLGTDPIPGTETPMFELSSAIQQYLPDTDKTIQGELTEEGISFLLGRELP
LVIEDHVEAFCKKLAMEGLRGESHDVNYNDMFWAMHPGGPAILNKVESRLRLCPDKLNASRQALRDFGNASSNTIIYVLE
NIIEESRKKKESGESDCEWGLILAFGPGITFEGILARNLMV
>egu:105053780  chalcone synthase
MQDFVVDGYFNNTKCHDPELKQRLTRLCKTTTVKTRYVVMSEEILRNYPELATEGLPTVKQRLDISNKAVTQMAIEASLS
CIKALGRPLSCITHLVYVSSSEARFPGGDLHLALGLGLSPDVRRIMLSFTGCSGGVAGLRVAKDLAENNPGSRVLLATSE
TTIVGFRPPSADRPYDLVGVALFGDGAGAAVLGVDPIPGAETALFELHSAVQRYLPGTEKTIDGRLTEEGINFQLGRELP
QVIEDHVEGFCKKVMREGREGGENTKYDEMFWAVHPGGPAILSRVESRLELGPEKLNASRKALRDYGNASSNTIVYVLEY
MVEESRKRREKGEKDCEWGLILAFGPGVTFEGILARNLVA
>pda:103699785  chalcone synthase
MQDFLVDGYFKNTKCDDPELKQRLTRLCKTTTVKTRYVVMSEEILRNYPELAAEGLPTVKQRLEISNKAVTQMAVEASLS
CIKALGRPLSAVTHLVYVSSSEARFPGGDLHLALGLGLSPDVRRIMLSFTGCSGGVAGLRVAKDLAENNPGSRVLLATSE
TTIVGFRPPSASRPYDLVGAALFGDGAGAAILGVDPIPGVETALFELHSAAQQYLPGTEKTIDGRLTEEGINFRLGRELP
QVIEDHVEAFCKKLMREGREGGEDAENNEMFWAVHPGGPAILSKVESRLELWPDKLNASRKALRDYGNASSNTIVYVLNY
MVEESRKRREKGEKDCEWGLILAFGPGVTFEGILARNLVA
>dosa:Os07t0411300-00  Os07g0411300; Polyketide synthase, type III domain containing protein.
MVSTNAGGIASKQASSMAPNPGKATILALGHAFPQQLVMQDYVVDGFMRNTNCDDPELKEKLTRLCKTTTVKTRYVVMSE
EILKSYPELAQEGQPTMKQRLDISNKAVTQMATEASLACVRSWGGALSEITHLVYVSSSEARFPGGDLHLARALGLSPDV
RRVMLAFTGCSGGVAGLRVAKGLAESCPGARVLLATSETTIVGFRPPSPDRPYDLVGVALFGDGAGAAVVGADPTPVERP
LFELHSALQRFLPDTDKTIDGRLTEEGIKFQLGRELPHIIEANVEAFCQKLMQEHPQAADKLTYGDMFWAVHPGGPAILT
KMEGRLGLDGGKLRASRSALRDFGNASSNTIVYVLENMVEETRQRREEAAEEEDCEWGLILAFGPGITFEGILARNLQAR
ARARD
>osa:4343009  type III polyketide synthase B
MVSTNAGGIASKQASSMAPNPGKATILALGHAFPQQLVMQDYVVDGFMRNTNCDDPELKEKLTRLCKTTTVKTRYVVMSE
EILKSYPELAQEGQPTMKQRLDISNKAVTQMATEASLACVRSWGGALSEITHLVYVSSSEARFPGGDLHLARALGLSPDV
RRVMLAFTGCSGGVAGLRVAKGLAESCPGARVLLATSETTIVGFRPPSPDRPYDLVGVALFGDGAGAAVVGADPTPVERP
LFELHSALQRFLPDTDKTIDGRLTEEGIKFQLGRELPHIIEANVEAFCQKLMQEHPQAADKLTYGDMFWAVHPGGPAILT
KMEGRLGLDGGKLRASRSALRDFGNASSNTIVYVLENMVEETRQRREEAAEEEDCEWGLILAFGPGITFEGILARNLQAR
ARARD
>obr:102700767  type III polyketide synthase B
MVSTNAGVTASKQASSMAPNPGKATILALGHAFPQQLVMQDYVVEGFMRNTNCDDPELKEKLTRLCKTTTVKTRYVVMSE
EILRSYPELAQEGQPTMKQRLDISNKAVTQMATEASLACVRSWGGALSEITHLVYVSSSEARFPGGDLHLARALGLSPDV
RRVMLAFTGCSGGVAGLRVAKGLAESCPGARVLLATSETTIVGFRPPSPDRPYDLVGVALFGDGAGAAIVGADPTPLERP
LFELHSALQRFLPDTDKTIDGRLTEEGIKFQLGRELPHIIEANVEAFCQKLMQEHPQQRQLTYDDMFWAVHPGGPAILTK
MEGRLGLDGGKLRASRSALRDFGNASSNTIVYVLENMVEETRQRRETATAEEEDCEWGLILAFGPGITFEGILARNLEAR
GRDWKLE
>bdi:100830237  probable inorganic phosphate transporter 1-3
MAWEQQLQVLHALDVARTQTYHAWAVVIAGMGFFADAYDLFCITLVTKLLGRIYYHVPGRADPGRLPPRVEAAINGVTFC
GMIVGQLLFGWLGDKVGRKKFYGKTIMLMIMGSFLSGLSFGNTADGVMATLCFFRFWLGVGIGGDYPLSATIMSEYANKT
TRGSLIAAVFAMEGLGVLAGCIVTLVVSATFQARFNPPAYEEDPGASTPPQADYVWRIILMVGAIPAVFTYRWRVMMPET
ARYTALVARDAEKAARDMSKVLRVDLSGEPDKVESIVRDRGDYSVFSGRFARRHGLHLLGAVASWFVLDVVFYSQNILQE
EIFSEVRWVPEAHTMSSLEEAYRISRAQAIIALCGTLPGYWFTVAFIDVVGRKAIQFLGFGMMTVLMLVVAAFYHILIQP
GHRIWLVVMYTFTFFFANFGPNSTTFILPAEIFPAHVRSTCHGIAAAAGKVGAIVGSFGFIGYPSGIGVRASLFVLAACN
VLGILFTCLLPEPMGRSLEEVSGETEKERKKEKSFVTRSTMVSTGVETAAKKQAACMAPNPGKATIVALGHAFPQQLVMQ
DYVVEGFMRNTNCNDPELKEKLTRLCKTTTVKTRYVVMSDEILGRYPELAQEGLPTMKQRLDISNKAVTQMATEASLSCI
RSWGGALSSITHLVYVSSSEARFPGGDLHLARALGLSPDVRRVMLAFTGCSGGVAGLRVAKALAESCPGARVLLATSETT
VAGFRPPSPDRPYDLVGVALFGDGAGAAIVCTDPTPLERPLFELHSALQRFLPGTEKTIDGRLTEEGIKFQLGRELPHII
EAHVEDFCQKLIKERDQGGDGHTHAQLTYDDMFWAVHPGGPAILTKMEGRLGLDGAKLTASRSALRDFGNASSNTIVYVL
ENMVEESRRRRELQQAAGAEGGQECEWGLILAFGPGITFEGILARNLQAT
>ats:F775_52323  hypothetical protein
MVSARDVDVDTTTAANKQQQATCLAPNPGKATILALGHAFPQQLVMQDYVVEGFMRNTNCNDPELKEKLARLCKTTTVKT
RYVVMSDEILKSYPELAQEGWPTMKQRLDISNKAVTQMATEASLACVKASRRVLHLARALGLSPDVRRVMLAFTGCSGGV
AGLRVAKGLAESCPGARVLLATSETTVAGFRPPSPDRPYDLVGVALFGDGAGAAVVGTDPTPLERPLFELHSALQRFLPD
TEKTIDGRLTEEGIKFQLGRELPHIIEAHVESFCQKLIKEHPAAAAAEGDNMLTYDKMFWAVHPGGPAILTKMEGRLGLD
GGKLRASRSALRDFGNASSNTIVYVLENMVEESRQRAEAPEPEPEPEGGQECEWGLILAFGPGITFEGILARNLQARLGA
N
>sita:101786390  type III polyketide synthase B
MVSNDLDTAAAKQASSMAPNPGKATILALGHAFPQQLVMQDYVVDGFMKNTNCDDPELKEKLTRLCKTTTVKTRYVVMSD
EILKSYPELAQEGLPTMKQRLDISNKAVTQMATEASLACVRSWGGALSSITHLVYVSSSEARFPGGDLHLARAMGLSPDV
RRVMLAFTGCSGGVAGLRVAKGLAESCPGARVLLATSETTVVGFRPPSADRPYDLVGVALFGDGAGAAVVGADPAPHERP
LFELHSALQCFLPGTDKTIEGRLTEEGIKFQLGRELPHIIEAHVEEFCRKLMAEREGGGGEEEMGYDDMFWAVHPGGPAI
LTKMEGRLGLGGDKLRASRCALRDFGNASSNTIVYVLENMVEETRRRKAAAAAGDSDGDDCEWGLILAFGPGITFEGILA
RNLQAPPRA
>sbi:SORBI_02g009850  SORBIDRAFT_02g009850, Sb02g009850; hypothetical protein
MVSSAMDTTASSKHASSMLAPNPGKATILALGHAFPQQLVMQDYVVDGFMKNTNCDDPELKEKLTRLCKTTTVKTRYVVM
SEEILKNYPELAQEGLPTMKQRLDISNAAVTQMATEASLSCVRSWGGALSSITHLVYVSSSEARFPGGDLHLARALGLSP
DVRRVMLAFTGCSGGVAGLRVAKGLAESCGPGARVLLATSETTIVGFRPPSPDRPYDLVGVALFGDGAGAAVIGTDPAPG
ERPLFELHSALQRFLPDTEKTIEGRLTEEGIKFQLGRELPHIIEAHVEDFCHKLMKEREEVGDDDRGPELSYGDMFWAVH
PGGPAILTKMEGRLGLGADKLRASRCALRDFGNASSNTIVYVLENMVEETRRRKLLAAPAGDGEDCEWGLILAFGPGITF
EGILARNLQATARASAQL
>zma:100283134  GRMZM2G108894; chalcone synthase (EC:2.3.1.74)
MVSSSMDTTSDKRASSMLAPNPGKATILALGHAFPQQLVMQDYVVDGFMKNTNCDDPELKEKLTRLCKTTTVRTRYVVMS
DEILKNYPELAQEGLPTMNQRLDISNAAVTQMATEASLSCVRSWGGALSSITHLVYVSSSEARFPGGDLHLARALGLSPD
VRRVMLAFTGCSGGVAGLRVAKGLAESCPGARVLLATSETTIVGFRPPSPDRPYDLVGVALFGDGAGAAVIGTDPAPAER
PLFELHSALQRFLPDTERTIEGRLTEEGIKFQLGRELPHIIEAHVEDFCQKLMKERQSGEDADGGGPEPMSYGDMFWAVH
PGGPAILTKMEGRLGLGADKLRASRCALRDFGNASSNTIVYVLENMVEDTRRRRLLAADDGGEDCEWGLILAFGPGITFE
GILARNLQATARASAQL
>smo:SELMODRAFT_122361  hypothetical protein
MSNGSSSGVKRKNLRAARPGKATLLAFGKALPDTVVKQEYLVDGYFRDTKVENAALKEKLQRLCKTTTVKTRYVVMSKEI
LENHPEFYTPGTPSIRQRLEIAGEAVTKMGVAAATQALAEWGRPISDITHLVYVSSSEVRFPGGDLYLSKHLGLSSDISR
VMLYMLGCCGGAGGLRVSKDLAENNPGSRILLVISDTTLIGWRPPNPQRPYDLVGAALFGDGASAVVIGADPLPSENPCY
ELVTASQCFVPGSEKTIDGRLTEDGIIFSLGRELPQMIESEVEGFIQGLLKRSGRVEAGGVDYDRLFWAIHPGGPAILNA
CEKKLQLAGDKLKCSRQVLSDYGNINGSTIIYVLDYMRQVNAAADKPDPEWGVILAFGPGVTMEGMVARNLVA
>smo:SELMODRAFT_235157  hypothetical protein
MSNGSSSGVKRKNLRAARPGKATLLAFGKALPDTVVKQEYLVDGYFRDTKVENAALKEKLQRLCKTTTVKTRYVVMSKEI
LENHPEFYTPGTPSIRQRLEIAGEAVTKMGVAAATQALAEWGRPISDITHLVYVSSSEVRFPGGDLYLSKHLGLSSDISR
VMLYMLGCCGGAGGLRVSKDLAENNPGSRILLVISDTTLIGWRPPNPQRPYDLVGAALFGDGASAVVIGADPLPSENPCY
ELVTASQCFVPGSEKTIDGRLTEDGIIFSLGRELPQMIESEVEGFIQGLLKRSGRVEAGGVDYDRLFWAIHPGGPAILNA
CEKKLQLAGDKLKCSRQVLSDYGNINGSTIIYVLDYMRQVNAAADKPDPEWGVILAFGPGVTMEGMVARNLVA
>ppp:PHYPADRAFT_149790  hypothetical protein
MASRRVEAAFDGQAVELGATIPAANGNGTHQSIKVPGHRQVTPGKTTIMAIGRAVPANTTFNDGLADHYIQEFNLQDPVL
QAKLRRLCETTTVKTRYLVVNKEILDEHPEFLVDGAATVSQRLAITGEAVTQLGHEAATAAIKEWGRPASEITHLVYVSS
SEIRLPGGDLYLAQLLGLRSDVNRVMLYMLGCYGGASGIRVAKDLAENNPGSRVLLITSECTLIGYKSLSPDRPYDLVGA
ALFGDGAAAMIMGKDPIPVLERAFFELDWAGQSFIPGTNKTIDGRLSEEGISFKLGRELPKLIESNIQGFCDPILKRAGG
LKYNDIFWAVHPGGPAILNAVQKQLDLAPEKLQTARQVLRDYGNISSSTCIYVLDYMRHQSLKLKEANDNVNTEPEWGLL
LAFGPGVTIEGALLRNLC
>smo:SELMODRAFT_231846  hypothetical protein
MRKLSVFASNTSEAGADIHLAKLLNLRHDVQRLAISFQGCAAGGTALRIAKTIVDSSPGARVLVACCDITSPHIDRQNEE
DLRDVSMMISTVLFGDGASSVIVGSSFSLELQEKPLFEISSAAQVLVPDTSEHITIKLRPSGLHVDLSREVPRAISTNIA
QVMSRVLPGFPFYNDLFWAVHPGGPAILDAVEQALELDRHKLAASRHVLAECGNMSCAACLFVIDEVRRRAVKGGEDPCR
WGALVAFGPGMTVEAFLLKRCQEENV
>ppp:PHYPADRAFT_56368  hypothetical protein
MVLKPHFHNVCKASGIKKKHTAVTADEVYAGYPNIYNFGEPSLDDRFKLFEKQGMNISIECSERALKDWGGDRSAITHLI
VFSSTGMLTPAIDYRLLEALNLSPNVKHYFVSFLGCHGGVIGLRTACEIAEADPKHRVLIVCTELSSVQAQNIDPAFTRL
NNIVTLTIFGDGAGAVVVGQPSKTEVPFFEMIRCKSTIIPNTSKSISVMITQHGLDANLEKDVPKNVSSSTGVFMKSLLD
EFGLDFASVGWAAHPGGKPILDAIEKVCGLLPDQLENSRSVLENKGNMSSASVFFVLDEFRKKGRVAGRDWTVALGFGPG
ISIEGVLLRNIYH
>ppp:PHYPADRAFT_126819  hypothetical protein
SGILKKRMVYGREIYDENPNLMTYGAPSLDKRFDLFASGAMEIATLAAEQALLDWGGEKSKITHLITYSTTGMITPALDM
QLIKALGLPQTVKHFWVSMMGCHAGVIGIRTASEIAQADENNRVLVVCVEINSVHAQPLNPANLLDLSKHVCTVLFSDGA
AAMVLGTQPTEHETPIFEVDRCHTSHIPNTDLYITAQISQSGLKASLDKSVPATVGQNSGKFASQLLQGTGLTSESVNWA
VHPGGKAVVDEVERGCGLVPHQLRWSRYILENFGNMSSPTIIFVLAEIRKEAQKANFPQGSRSNSEIHPWTVVLGFGPGM
TMEGILLKIC
>ppp:PHYPADRAFT_72618  hypothetical protein
MQTFGAPSLDKRMDLFAPEAIKFGTLSAELAISNWGGDKSKITHLITYSTSGMTSPALDMQLIKALGLRQTVKHFWVSLM
GCHAGLIGIRTAAEIAQADAAFRVLVVCVEINSAQAQPLNPAGLQDLNNHVVSIIFGDGAAGVIVGTQPTEHETPIFQVD
RCFTSYIPDTDHHITAKLSQSGLKATLNKNVPSVGTELKPDTVNWAVHPGGKAVVDAVEKGCSLVPEQLRFTRYILENYA
NMSSPTIVFVLDKLRDEAQKLPAESEHLIHP
>csl:COCSUDRAFT_45842  thiolase-like protein
MQCIAPMATGLPLIKTPGHYAFQRKSAFVVLVRPNHRRRQSLMSTKAMAETVEEGQNKDGVRCYMTKEGALVCERLPAGN
YRLEAAAPRTHDEAGALKDAPRCDPTRPEECLTYCYVMDDGSMVCEGLPSGEYQIKTAGPEDVERMVQHALALEQGKTYK
DLSSAAAPTPEAKKKSEDFARRIFPATQIKHGCINLPRERLFQKMTRSEFVEYIQTSTKDIAERAAKISLANWGGVRSDI
THLVFGTMSAVIDSPTMDAKLIKSLGLLPTTKRISVQQMGCLTGFRQVTNSAHCPWCLSLATEIARSDPKARVLVVVADI
RSGLQNQLPAHTAGEPMSRVTIVSCALFRDAASAAVIGGSPHMGREVPLAEVQRCASLLIPDTEDYVRIKDGDDGTISWY
NKKELPDVVSAGVPTFVTDTLLQGTGLTVQDVQFIMHPGGPKILHGPAEIMGVGNEKFQASWDFLQNHGNTSGSSNLALL
HVELTRPAGAVPSSHVVCIGIGPGLSLEGLLLRRITPDPAVAARRQLRMIRSNLSLERPSGWSADLPDEANHIQ
